# Supplementary material for: Nonlinear connectedness of conventional crypto-assets and sustainable crypto-assets with climate change: A complex systems modelling approach
Source: PLoS One. 2025 Feb 7;20(2):e0318647. doi: 10.1371/journal.pone.0318647 (PMC11805393; doi:10.1371/journal.pone.0318647)
Supplement: S1 Data — (XLSX) [file pone.0318647.s009.xlsx]

## Sheet: Raw_Data
	Conventional Crytocurrencies					Sustainable Crytocurrencies					Climate Change Data
Date	BNB-USD	BTC-USD	ETH-USD	USDT-USD	XRP-USD	ADA-USD	BITG-USD	MIOTA-USD	XNO-USD	POWR-USD	Power
2019-01-01	23891162	4324200990	2258709868	3139234963	449347622	14962902	4791	7921095	1173895	864891	36.8117
2019-01-02	30308610	5244856836	3328240369	4442755398	543216669	24151526	22793	14754780	1188944	921502	39.0942
2019-01-03	22821639	4530215219	2676164880	3487202823	438873803	21126963	29947	10387191	961315	536007	39.7709
2019-01-04	29311136	4847965467	3126192535	3895786727	450633876	16024029	24540	10403445	1122694	241297	40.4105
2019-01-05	30340637	5137609824	3338211928	3993806914	452090239	25100965	8474	7224063	1664928	411519	39.1626
2019-01-06	41574183	5597027440	3231294371	4224650070	492558794	51366407	4400	11081927	2177009	1676746	38.3829
2019-01-07	37914513	5228625637	2712108388	3761972510	499028522	45688431	8650	7165372	1366796	413328	40.1853
2019-01-08	65660517	5306593305	2459808140	3843200052	499493490	34626383	10261	9258539	1432686	330691	40.4638
2019-01-09	74676974	5115905225	2369241197	3694148978	455908708	55364234	14684	6902086	2680829	459643	41.344
2019-01-10	75844882	6874143796	3397734456	5844376311	839535352	91162431	9654	16830193	3259925	645054	42.7842
2019-01-11	50239804	5538712865	2667585234	4194066259	501054509	35963011	16127	7948334	1904567	258562	42.9358
2019-01-12	32654874	4778170883	2212109224	3258438567	376386863	18224445	6445	6521125	1142689	226481	40.632
2019-01-13	26590183	4681302466	2268263944	3380321686	452358902	21758341	5149	7453979	1405407	428216	38.7846
2019-01-14	43109288	5651384490	2798085735	4072427029	545540174	30269131	6894	12233290	1464357	1261772	41.4118
2019-01-15	25427436	5537192302	2735449164	3956962447	429283720	24504027	16290	9998852	1570377	1041151	42.3698
2019-01-16	35059223	5394457145	2746469340	3933540777	438731638	35481507	19662	9337139	2287344	5710728	42.5439
2019-01-17	36306127	5464420383	2594091285	4146824182	433446502	38222964	21640	9710479	1628852	15663979	42.6908
2019-01-18	43105423	5002961727	2305389800	3661299223	376280714	18937100	7144	7307493	1640523	8913838	42.3672
2019-01-19	46981638	5955691380	3048261797	3961648844	420070097	23657402	11576	8047539	1556315	7060659	40.925
2019-01-20	49479090	5582489560	2964108269	4389435191	407205881	26755022	8790	7528261	2028076	4750418	40.2375
2019-01-21	36321046	5004347059	2421720343	3497758658	363940431	16583935	6724	6508997	2706414	1683850	42.2692
2019-01-22	31986617	5313623556	2552507405	3879616222	434125854	22963399	3928	8986031	2163860	2389708	42.2409
2019-01-23	33083575	5433755649	2556952198	3663985821	375671478	15241102	6830	7805314	6698430	1741160	42.1599
2019-01-24	26614401	5262869046	2520843420	3581348682	344960253	12440167	5283	7542316	4115300	1609098	41.6047
2019-01-25	43731936	5265847539	2606881898	3634209137	360076505	12663796	2449	6625506	4320640	1919583	40.8467
2019-01-26	48498979	5098183235	2412181169	3445405585	346413648	13550564	4813	7343799	6351695	1627112	38.1276
2019-01-27	52872347	5570752966	2775888287	3932642453	362599965	20835107	11284	10125439	4461488	1790102	35.9976
2019-01-28	82427200	6908930483	3366895505	4951907623	584796818	30041137	3104	12520680	3504549	1104842	38.2843
2019-01-29	49291811	5897159493	2900418606	4206195777	454631055	19526240	8192	7352672	2436744	931828	39.3046
2019-01-30	41310644	5955112627	2874370355	4249354160	753787392	26151501	4448	7573250	2129979	954983	39.3166
2019-01-31	52240451	5831198271	2828796031	4110696174	780304474	22222102	5284	10208235	1784250	808241	39.1065
2019-02-01	56050947	5422926707	2541271519	3949396927	564486615	18778624	7526	8301913	1609335	933081	38.6509
2019-02-02	56627089	5071623601	2385157838	3806913471	429425320	12312317	4454	8106702	1568686	1597419	36.2815
2019-02-03	59942158	5043937584	2519334757	3756996124	438357004	12940762	7243	5980121	2118699	1247457	34.4174
2019-02-04	71959989	5332718886	2491888675	3770858317	418384497	12233074	10122	7032087	1440275	1111518	35.7771
2019-02-05	96588397	5227549545	2515863999	3691717612	424722760	13348305	7050	5384838	3653907	1073589	36.7875
2019-02-06	118867601	5482196038	2593048199	4271302713	456205130	17351384	3537	6208558	1686956	2191896	37.3197
2019-02-07	86056681	5004962683	2326764622	3569921563	368034283	12424740	1327	12382890	1233784	3971880	36.7113
2019-02-08	103694036	7735623101	3656841347	6153689552	683014535	32705206	4141	15645823	1952131	3516520	36.7488
2019-02-09	106420119	6158833645	2884650400	4749715865	461638795	18529365	1174	7388364	905230	1566933	35.6227
2019-02-10	125419865	6282256903	3148766590	4965113768	495640831	22634047	2555	13408133	1189331	857478	35.1012
2019-02-11	136029624	6277056434	3222473887	5144064149	474495062	17847243	3897	9118455	773213	2824714	37.5044
2019-02-12	123194872	6480384532	3149576429	5105059634	472806810	14893311	1584	7332661	2551995	2912051	38.2554
2019-02-13	95068052	6438903823	3386585799	5228665975	494653115	12736280	2288	6301561	2896670	1018617	38.4161
2019-02-14	72389547	6271044418	3331701628	4761618448	418928960	11428290	2078	4319137	1631860	1145396	39.0021
2019-02-15	83961438	6091952231	3021741615	5016161093	426310729	13336096	3335	7027018	1299895	2426490	39.3544
2019-02-16	65705040	5934744052	2905833287	4506743621	379011431	11097836	3601	5983757	857271	1929759	38.2038
2019-02-17	66977126	7039512503	4236081130	5746888553	427237164	15275650	1954	9509007	1184804	13929802	37.3826
2019-02-18	79003060	9908216640	5387525773	9082574152	887187377	36845046	2774	16311208	1878819	6243865	40.0514
2019-02-19	128091178	9933626655	5310842625	9304885086	1135384190	42563543	3988	20058388	3953413	3965217	41.7799
2019-02-20	118033473	8693373948	4500094965	8091720630	777173685	25594089	12252	9193699	5105237	2205782	42.0594
2019-02-21	85754656	7775128102	3995766856	6765318432	634536385	25111686	18531	8261863	1581422	1262624	42.02
2019-02-22	82256314	7826525254	3731099284	6931449681	570898964	17691042	27110	8152560	1694203	1381960	41.5185
2019-02-23	81628102	8922258316	4519468458	8122320488	638747256	27665133	12353	10765823	1848912	1704362	39.3926
2019-02-24	113588899	10794227451	5957715043	11405442806	1117884486	51650807	61953	16563426	3366230	2438589	38.6504
2019-02-25	146043498	9318796067	4914392068	9138604588	1060838440	24692110	16562	8600358	1906556	1697922	41.1479
2019-02-26	88437694	7931218996	3791292839	7159288173	881257178	16641229	37664	6935784	1884870	1217812	40.9658
2019-02-27	93800328	8301309684	4469776860	7569906987	716326029	18346578	34122	7118971	1698988	1418581	41.5725
2019-02-28	100626963	8399767798	4535438953	7911756336	734041245	14678619	35115	6657805	1493129	683152	41.2324
2019-03-01	117838677	7661247975	3756124824	6628411253	752723591	12997144	5241	9407358	1800696	4825285	39.7535
2019-03-02	120807894	7578786076	3747176425	6623334103	604560086	11304263	37763	6625116	1565523	1358769	38.2287
2019-03-03	89868246	7253558152	3454374053	6148316202	548503372	11011517	46291	4991108	1978111	900295	36.83
2019-03-04	89421231	9029175788	4008171341	8129567032	647905632	18487838	56625	7086079	1598740	1111151	39.1546
2019-03-05	237026335	10174126415	4764849990	9791470887	786832982	20952204	56352	7445048	2718137	630054	38.694
2019-03-06	191016822	9175291529	4589054219	8754632122	750399371	15221353	59947	8504834	2127811	477480	38.482
2019-03-07	236520320	9584165519	4339206292	8964016754	716447226	17201356	65261	9134559	1911037	2131222	37.9921
2019-03-08	227303083	10638638944	4678816794	9170949582	680461375	20315017	65613	11843575	2495326	1930207	37.6214
2019-03-09	160640089	10796103518	5011918715	9012563866	763946051	52185658	70627	10359967	3441769	3080656	35.9634
2019-03-10	140866074	9713267607	4578438499	7993146408	620043949	27465022	86882	6479838	9604683	1232879	35.1346
2019-03-11	152327295	10125901903	4689807419	8754662156	671951311	54732770	81206	9612307	7011527	5414737	37.1466
2019-03-12	169525508	9809887079	4709988000	8193056943	581106367	35348849	86856	9469474	7033936	8081982	36.4665
2019-03-13	145402739	9469184841	4265162099	7861726433	827163024	29855262	111783	12297258	4906328	2425141	36.1695
2019-03-14	137039682	10480789570	4476532147	8089597848	706966032	26216581	72782	18120826	6860620	2296767	36.2893
2019-03-15	124146334	9394210605	4506861856	8024364516	636037517	42730118	91969	9682709	3261375	1035383	35.899
2019-03-16	143423670	9856166973	4839003569	9333467997	759396360	44616837	94010	25832330	2863131	1429650	35.0283
2019-03-17	131687083	8221625400	3827157729	7070867589	530234054	28870445	94407	18281347	2775243	678173	34.3017
2019-03-18	132882167	9646954186	4551739879	8604028178	692176696	37198857	104491	21287448	2475166	885087	36.4077
2019-03-19	216950178	9344919956	4251488129	8243478388	672954616	46089908	108066	10672512	2018469	899546	37.2051
2019-03-20	136054765	10175916388	4664134462	9474331302	794566633	47370106	157789	13295692	2197715	2106900	37.4791
2019-03-21	152779939	10831212662	5087247796	10022422933	824129023	66543590	104436	28818816	2815444	1898938	36.5267
2019-03-22	149753510	9252935969	4490899266	8043069056	687711343	119817467	110105	26155335	1841326	1356918	36.4503
2019-03-23	143128548	9578850549	4436568613	8252465265	611853725	137854804	126848	14808539	1501446	1342605	35.4467
2019-03-24	314554203	9144851065	4266845458	7789146127	649754894	102441666	111719	10429370	2203929	10663589	34.3472
2019-03-25	199413830	10359818883	4480516753	9042276853	750245385	74748665	126013	13642992	3344862	5492006	36.3165
2019-03-26	186112032	10707678815	4499271679	9075098633	761000017	79200006	117001	11224152	2719520	1504114	36.6235
2019-03-27	202275822	10897131934	5228240093	10893307729	781951318	113386031	130491	13025515	4225430	5609851	36.9168
2019-03-28	189454288	9353915899	4163212475	8064353737	677929379	78259560	141180	11875270	2576653	3643164	37.0557
2019-03-29	172002338	10918665557	5125602702	9802241562	854583316	125904170	6264	11512366	2352551	1764522	36.5152
2019-03-30	182021376	9732688060	5144662127	9083798415	929122633	94907668	1635	11198596	2376011	2043131	35.0092
2019-03-31	199990283	9045122443	4249050197	8108743211	652757652	67772020	4087	10899122	7048764	2418660	33.9583
2019-04-01	202977286	10157794171	4611999536	9569263475	836123225	81836247	6325	19088504	5674990	5310382	36.3274
2019-04-02	264406306	21315047816	9826645698	21843762437	2400198268	201276068	6076	32985377	24050493	3646246	36.9933
2019-04-03	254862222	22899891582	10622456246	26557549335	2544122431	300935985	13583	45000458	14913288	4046466	36.4234
2019-04-04	214630296	18251810240	7953123529	19847220123	1599115419	182769802	6279	22852344	7772702	1692427	36.7144
2019-04-05	181774781	16837325387	7531316908	16216708300	2359353481	122685904	8651	19320318	6291734	1475568	36.3808
2019-04-06	155317547	16929795194	7167016221	16693450474	1440643534	114652738	5145	17277211	5700911	1661520	34.4586
2019-04-07	149525473	16655416140	7596176020	16782653244	1398086395	100804121	3790	21625357	3660643	4243858	33.3859
2019-04-08	178255322	17154113634	9304964610	17972924418	1513421926	134978650	5220	27200523	27627125	5828401	36.1756
2019-04-09	203380139	14722104361	7632529578	14315304509	1076688924	122878696	6907	15235293	35812004	3503357	36.2583
2019-04-10	180291307	15504590933	7856924879	15995091262	1213341089	131422302	5046	17751170	15524734	2555923	36.8028
2019-04-11	159364357	16555616019	7859383417	17391967979	1641951210	163656338	5135	17935769	10964768	2812344	37.2157
2019-04-12	171773154	13675206312	6237185309	13546700426	1076074031	110371615	3701	11151372	11258617	3609942	37.1345
2019-04-13	167393154	10823289598	4959301561	10655745799	976688780	71755836	7568	10293455	6889016	2817883	35.6484
2019-04-14	189084742	10391952498	4846298303	9870255987	746765729	82514758	20315	24796128	5071063	2793613	34.4422
2019-04-15	176699111	12290155061	5672311824	12810459909	934107164	73555913	3652	16995331	6278318	2882200	35.4804
2019-04-16	174830782	11618660197	5180105341	10983003413	799796781	65962870	4264	13009013	5235529	2517117	35.05
2019-04-17	186563033	12438480677	5596102715	11369931706	1137811633	66210753	5252	16006869	7220615	7808355	34.4243
2019-04-18	376729341	13256489918	6971581464	12499290660	1092731769	70016366	2998	15210302	7149025	3278390	34.3353
2019-04-19	397681147	13780238655	6541053061	12376436010	1025167554	82646736	5941	13043372	6842527	3006336	33.0154
2019-04-20	311312466	13169647522	6142567812	11106675016	931570799	77410325	4885	12314622	8102112	3849037	31.5714
2019-04-21	281288778	13731844223	6005571688	12526292374	1005803846	89301952	1991	14580958	8539018	4016123	31.581
2019-04-22	254544860	14601631648	6094878077	12392918470	1131094080	90476347	5740	12014918	10579042	2980851	32.7603
2019-04-23	264898474	15867308108	7097827092	13668552021	1077333990	100698845	5571	18128347	19918881	3715860	34.4662
2019-04-24	259839247	17048033399	7351304156	15689022306	1517791002	90318024	19803	17216442	13861624	3574487	35.0647
2019-04-25	244068802	15330283408	6820332362	13786916955	1191205196	96537994	16121	15401141	10444135	2823255	34.9887
2019-04-26	253113255	16812108040	7505283355	15229200868	1226933036	83227768	18162	20402655	13237111	2686483	34.4342
2019-04-27	205615716	13111274675	5863109118	10698521526	785963315	50161507	18112	12324070	5686324	2509941	33.0417
2019-04-28	222693167	12819992056	5379894433	10548623452	721572911	42979831	15972	15417641	6420823	3246218	32.1833
2019-04-29	201243334	13735490672	6053776253	12221464798	890911784	69287156	18112	95678028	7219072	1818275	34.6372
2019-04-30	190326179	13878964574	6275803460	12702033347	1229331267	62990602	26453	37328525	6237250	1055359	34.3068
2019-05-01	180070221	13679528236	5789172433	11389167590	914654614	58865338	17278	21792424	4001582	1237554	33.0143
2019-05-02	228233321	14644460907	6044171062	12403603820	890538619	55122571	23451	22139757	4022172	1114292	32.7792
2019-05-03	218859579	18720780006	7299410672	16697196560	1221399046	77726744	21152	25874489	7112925	1628534	33.2133
2019-05-04	193177736	17567780766	6658100049	15580791271	1162919063	75467767	19102	20315268	5671934	1485021	32.7613
2019-05-05	171107466	14808830723	5938415562	12450308259	805245812	49098473	23095	14775931	3317946	1462085	32.0005
2019-05-06	175856220	15737171804	7540096853	14133150896	1048970512	60289464	44994	21605607	5944638	2656072	34.1456
2019-05-07	171922295	18026409033	8411140170	16055442570	1082385112	53650714	64657	16037956	13459748	2059090	35.181
2019-05-08	247852849	15320605300	6416569598	12724666198	927526280	40605280	63596	18196322	10157366	2385881	34.3686
2019-05-09	204395709	16784645411	6546914198	13582927983	857521678	60306853	20209	12092938	11339327	2803261	34.7408
2019-05-10	209097573	19419875368	8036919053	16345518855	1057594529	87926146	71701	11394907	13262101	2332140	34.877
2019-05-11	298063616	28867562329	12578331654	26823706394	2226303541	187252193	75819	24396516	14205676	2502361	33.1094
2019-05-12	239206084	27773333680	10326050090	26115401657	2000224167	141023789	66482	16577963	15259568	1713756	31.8081
2019-05-13	404049210	28677672181	10367149039	24593762690	1973949373	124764723	92687	27205357	13403430	2033036	33.9337
2019-05-14	328207185	32031452227	12751049755	31171158466	5834207845	192076841	69707	45196967	16765511	3566127	35.3012
2019-05-15	357899657	28344112920	13460006534	27509475185	4535603094	207490352	69937	46809196	20190347	3583420	35.0347
2019-05-16	368906500	33167197581	18661465873	34137196163	4730708975	270983572	20271	51787886	23729501	5924448	35.651
2019-05-17	398169924	30066644905	16037551694	32783960324	3644156225	208531470	13303	36353416	15902639	5099910	35.4591
2019-05-18	470683583	21354286562	10933142646	21555335780	1866646601	116482955	6435	15354844	13770549	3632186	34.0101
2019-05-19	494423260	25902422040	12049250894	26838449167	2803922255	145752504	21814	32175816	17357532	3570273	32.6981
2019-05-20	457260435	23843404340	10834541285	23800323103	2258366889	133738559	52489	23420206	15114408	2706795	35.1317
2019-05-21	742382920	25127245056	11545049593	21591636939	1811582122	97465477	43235	23727835	17212362	10347537	35.4405
2019-05-22	534057314	24719473175	9818257463	21111582275	2028827460	130856368	70356	29658150	11124211	3103145	35.3691
2019-05-23	536619660	24457107820	10671663487	21455730501	1595345471	101768393	54496	34643162	11586943	2583053	35.7552
2019-05-24	648459287	25919126991	9929433206	23073515294	1872678192	106320608	23575	35983394	14033256	9844806	35.0918
2019-05-25	637380073	22256813107	8924985385	18881328532	1363572843	62522128	53613	26838263	13500801	3789167	33.2216
2019-05-26	611208604	26677970091	9664267731	21971964413	1848938650	111190329	43939	29678442	13864706	3634396	32.0893
2019-05-27	598117911	27949839564	12074664736	27213312566	2736949591	171736300	14614	43936412	17228756	2785807	34.407
2019-05-28	516116377	24226919267	10362846898	24888400606	3193961851	180587855	93545	81894004	14012718	3765916	35.3412
2019-05-29	564894524	23473479966	9819132174	23307763254	2538438749	154832177	22983	121912942	17215939	4182407	35.202
2019-05-30	517229671	29246528551	13604268584	31068176490	3527827315	232348615	11808	81208771	14833803	4552733	35.0762
2019-05-31	503989734	25365190957	11255023515	25677215086	2225730799	136542079	43330	39092583	14909880	3234788	35.3492
2019-06-01	572703757	22488303544	9942869852	22485000932	1740720642	151835928	44255	46733027	13974520	3931388	33.6737
2019-06-02	461362658	20266216022	8744111713	19634978743	1595105832	187162218	12282	37289344	13330111	4839193	32.8374
2019-06-03	417996141	22004511436	9375712917	22385023537	2544969218	227861801	77387	40796336	10156779	4124167	34.277
2019-06-04	421064886	24609731549	10132549747	25914212183	2537240038	184181602	44955	30306162	12243179	3266286	35.4418
2019-06-05	464095694	21760923463	8548917062	21458472361	1768216479	118371207	46540	19059481	12849958	2957157	36.2858
2019-06-06	416584078	19474611077	8265146806	18802214962	2014934546	154264121	52097	26986366	13603372	2406076	36.4632
2019-06-07	342881981	19141423231	8379534528	18921026163	1659632775	139056743	50093	33797482	12179049	3793104	36.5393
2019-06-08	428041268	16522722810	7225996863	16292169466	1244578044	126559142	36553	30570769	11416737	6313257	34.1087
2019-06-09	336574887	16610726547	7566421456	17201793659	1575002838	122067718	33518	24623707	9966779	10818000	33.4613
2019-06-10	459590416	18689275117	8141159848	19122573655	1477656039	139307413	48363	29287615	13941528	3968754	35.9331
2019-06-11	393897651	17107279932	7382269700	16753427566	1186383476	152723260	47531	30197368	13111896	2432839	37.4118
2019-06-12	547786335	19034432883	8645598618	18810991260	1221700743	247353618	56031	41541894	15218017	2241416	36.9547
2019-06-13	512885462	18669407147	8442077836	18003592840	1209093571	228176588	53877	45121261	17465885	2136061	36.8634
2019-06-14	737850145	19831162906	8676891267	18830907639	1262403987	205015950	53161	46301466	21371496	2256109	36.478
2019-06-15	489033316	18371033226	8126853944	17956308862	1344741903	159441139	46540	36960890	12000760	1828374	35.9742
2019-06-16	389404410	23348550311	9676746453	23029024600	1981370152	197578317	46577	44074223	13367584	2605054	34.9189
2019-06-17	439337220	15562951919	6009795781	15343961198	1979014573	158000947	34	44679414	3697651	1643152	37.0794
2019-06-18	484975596	15848210536	6205242504	15771300771	1832910177	146225453	187	27048870	3258666	2286280	38.385
2019-06-19	509791358	15546809946	5516510947	14726683847	1150637870	114753637	17	34396918	5877806	6542551	39.2571
2019-06-20	636578809	17846823784	6408981097	17138142841	1296288449	159470237	37	40095654	5768418	2862422	38.4176
2019-06-21	438604247	20624008643	9331694140	20328307388	1546835769	124230175	244	24938583	5499746	2186914	38.1152
2019-06-22	428828573	29995204861	10613731255	29687375142	3641363867	243264335	12	42165654	10080685	2020337	36.4179
2019-06-23	369969675	20998326502	8161062380	20905913458	2114801632	245604694	2	27811656	6604713	1120864	35.4034
2019-06-24	329001838	19271652365	8205712062	18976266767	1641873591	135761451	52	20955304	4811984	1148203	37.257
2019-06-25	293163090	24879684533	9641764965	23472410545	1958460938	193143080	34333	27667726	7506683	1320704	37.838
2019-06-26	444226052	45105733173	16437084081	41336848793	3581004665	340512939	45646	53873334	13978013	3448392	38.1174
2019-06-27	375392572	39977475223	14038092503	38157617576	3038678719	253512191	33552	31939974	8339231	2163682	37.9331
2019-06-28	337534352	35087757766	11514656820	32485233996	1974643651	195954056	62179	23838330	5830354	2405899	38.0471
2019-06-29	369705514	29923961128	10929374565	28377740799	1775096156	169271858	38121	22812168	8957429	1800006	36.7477
2019-06-30	286632252	27256473494	10303111000	27348295158	1570726856	161855807	13737	19381112	8476999	1600740	35.0033
2019-07-01	290190904	29378589324	10292223948	28817659770	1783852226	168654991	26782	20419885	8238316	2513771	37.3656
2019-07-02	348029977	31015895223	10618413952	29747160959	1676193189	180980795	24061	21752093	8185013	2459361	38.1267
2019-07-03	248895676	30796494294	9926711979	27680469385	1436716899	154492407	52103	18949051	16668140	9232455	38.887
2019-07-04	348186707	25920294033	8403513106	24764753311	1385563454	142713205	14985	19678260	11423361	2810705	37.5507
2019-07-05	232575484	23838480210	8723493015	22749205293	1286860595	116391599	11964	19902887	16304379	3109301	37.1528
2019-07-06	187247411	21092024306	7674615025	20814642709	1521409875	128961683	30799	22789049	13812507	1649108	35.0995
2019-07-07	198859381	19369044277	8119724981	19840392097	1210813690	104984613	3782	21000779	14274090	1360173	33.9536
2019-07-08	257698795	23482551458	9078905628	22820954670	1253488309	114339528	52829	17663865	23450883	925745	36.5702
2019-07-09	210904382	28167921523	10055159803	26933807933	1413299253	122935384	7507	16504677	10673470	1265562	37.4412
2019-07-10	270511687	33627574244	11679985167	33907842504	2300685763	119999743	7846	21114433	6728110	2064053	38.335
2019-07-11	251161946	28595327690	10216287022	30184888505	2056220396	118873479	5495	19317958	5315570	2258963	38.3666
2019-07-12	417842730	23534692797	8148936015	23688826133	1641965115	118155306	20329	16780281	5263293	2195789	38.2982
2019-07-13	273938894	21042616384	6716829429	21428894196	1076509239	101320397	5180	14567956	4812798	446116	36.8963
2019-07-14	299523499	22486000001	8578339386	23891996870	1365358144	101190602	3724	12889671	3333049	503997	35.8474
2019-07-15	384045964	25384047207	9723674244	27881783429	1638295919	123473435	12120	16569157	4680703	528742	38.1544
2019-07-16	439515318	24151199070	9036620494	26416562733	1527503243	103254765	12118	20601774	5677072	1354110	38.7846
2019-07-17	572389805	24569921549	9387747640	27923279924	2478342585	97931570	10533	16008026	16060164	986521	39.7563
2019-07-18	711895799	25187024648	9327816059	26607023339	1460358426	88644360	12367	15319574	11267475	1584357	40.0019
2019-07-19	483963124	20727426310	7606433131	21977173846	1181194676	63433081	22033	12420072	5521348	2185386	40.5183
2019-07-20	367891866	20206615155	7976245988	21153364428	1288327249	71844245	24469	17263858	10836335	1695173	38.4359
2019-07-21	285097790	17130580467	6685082868	18408364222	1045044900	53461726	15650	10446490	11570790	1020729	37.64
2019-07-22	416965642	16334414913	6338843919	17683364720	1079720970	53620677	12907	14068368	9063610	1140248	39.6925
2019-07-23	324109274	17851916995	6976091534	19014521713	1015322888	59728001	11426	13302733	5524174	1037322	40.3506
2019-07-24	265315497	17398734322	7168982843	19783566756	1222619064	60954092	19016	14237040	5910181	466589	40.507
2019-07-25	248126220	15821952090	6731281160	17296727538	1086214216	46420719	24845	12612759	15867644	487279	40.1951
2019-07-26	231263489	14495714483	5729852178	15599639005	1039753781	57109968	34380	11865964	13084383	1957620	39.8466
2019-07-27	191655093	16817809536	6257703908	18615240948	1163969614	55521874	32703	10599572	9476534	905289	38.2141
2019-07-28	163990878	13738687093	5504887934	14944677257	846655034	30475480	29181	9928978	8311464	612921	37.2222
2019-07-29	146207597	13791445323	5485190664	15509464207	807093679	42220707	21413	8466910	8436886	1079759	39.5712
2019-07-30	148410035	13829811132	5489918859	15142268405	928714010	32759717	42761	8292758	9954523	571000	40.36
2019-07-31	202950576	16631520648	6003828340	17287662489	996700948	47344104	17723	11321806	8640676	804443	40.2955
2019-08-01	287326494	17165337858	5965442642	17335442457	882867288	44730277	41712	11870777	9340654	795183	39.6376
2019-08-02	197026849	17489094082	6159440229	17771010851	816728848	50056239	14258	11505258	5771715	455947	39.1992
2019-08-03	153702445	15352685061	5697798687	15536536966	789419360	37149597	47181	10157837	3363546	1540626	37.4053
2019-08-04	136844756	16530894787	5238542572	16547093138	926896287	45039557	48297	8428940	4848055	470306	36.3158
2019-08-05	183750146	23875988832	7765060287	23323661452	1203381139	54461469	21640	10856181	4440133	734505	38.5753
2019-08-06	192614971	23635107660	7647742672	23116470540	1069603911	48272769	17345	11019235	3939282	801029	38.9497
2019-08-07	314659493	22194988641	7020342210	21336570151	967534123	46290311	41661	9061755	4561112	689267	39.0416
2019-08-08	404379079	19481591730	6713525644	19546253744	907305889	47971636	56851	7778112	3550811	332597	39.0045
2019-08-09	222912268	18339989960	6964818795	19138167443	1021136188	43195565	39859	11221694	4264482	361035	38.802
2019-08-10	248736115	18125355447	6584748527	18865220050	1077459339	64446722	5123	8155615	5577652	275067	36.7979
2019-08-11	263951565	15774371518	6440605605	16176202793	838671654	58526308	44660	7896854	3117082	349586	35.9
2019-08-12	278357603	13647198229	5674315559	14362593627	762308356	35518598	34261	6373687	3523818	830947	38.4634
2019-08-13	241841209	16681503537	5946313205	16990669408	853175560	48509717	10054	7800482	4047365	937546	39.3031
2019-08-14	227534067	19990838300	7444456154	20899800562	1794754610	65540880	40688	9702403	3788215	1075713	39.1935
2019-08-15	248072109	22899115082	8197244441	24671808089	1342788578	43373583	29344	6894433	4748381	486008	38.2048
2019-08-16	203654965	20228207096	7133915837	20270456793	1133224404	44228391	10268	6755214	3511915	583280	38.1665
2019-08-17	196083314	13778035685	5512696513	14226877438	1004931822	34826995	36579	4917303	2333403	627233	36.9172
2019-08-18	229491438	12999813869	5969012024	14364172776	1216547019	38253395	28994	5188150	2258288	440048	35.4866
2019-08-19	259250527	16038264603	6145148692	16811861913	1241578947	32307052	41621	5339511	3253068	447185	38.2067
2019-08-20	209875661	15053082175	6408417610	16172223852	1056822925	32132615	41387	5265375	2647512	425186	39.115
2019-08-21	198468093	19473084768	7775772700	21391478351	1164536124	43633315	21108	4421608	2129218	1072631	39.1228
2019-08-22	193368566	17097508856	7569043874	19233722241	1065712731	60163313	39684	9722629	2699220	1283958	39.0999
2019-08-23	195437616	15627023886	6658162377	17469694439	999419343	54095276	8946	7733393	2047911	437005	38.6091
2019-08-24	164452279	15451030650	6249737982	16855228119	934380519	87164791	22503	5678566	2159789	2672142	36.378
2019-08-25	165296408	14153856610	5826017143	15701077262	964693737	104616408	7333	8070254	3644459	889570	35.554
2019-08-26	277691463	18438654080	7207986636	20439272588	1332395984	86216612	4920	6436897	2756371	763618	38.2517
2019-08-27	196715449	14762609503	6042327402	15741344309	1028940804	38041608	32774	5996268	2857958	279625	38.6634
2019-08-28	206092745	17603790323	6696604087	20067236222	1275267910	65386760	13720	6743276	2948440	437582	39.5286
2019-08-29	200824073	17045878501	7129569083	19588460309	1279995807	53919498	48487	7889569	2884989	357967	39.318
2019-08-30	196253457	13595263986	5776520220	15743697557	997071647	51959378	36274	4923288	2748574	340880	38.7239
2019-08-31	167589166	11454806419	5830212249	13595017430	845142390	44165774	30334	5101617	2165914	1028217	36.271
2019-09-01	173772205	11445355859	5554799576	13692453817	825579908	31928555	26149	5111188	2162533	563429	35.7803
2019-09-02	237417710	17248102294	6503447137	19393673770	1044772829	42959888	20807	5156804	2696596	724653	36.8834
2019-09-03	181166381	19384917989	6962728938	20961149310	1162545093	63769390	13339	5912990	3499391	784405	37.6314
2019-09-04	148909991	16742664769	5938120494	17773100138	1068332805	40737362	53453	4683799	2511865	676521	37.6232
2019-09-05	259054353	14551239508	5589476516	16117656384	1050490375	47778879	76591	5063507	3902449	747749	37.2325
2019-09-06	240129733	19536574783	6797611878	21625818728	1063044201	44478145	70968	6900832	3091191	617469	37.2978
2019-09-07	203280778	15307366476	6791531342	17519761214	962765309	40837132	81357	3822944	3445331	451713	35.857
2019-09-08	175027324	13670567493	6472677266	16261435450	1043077809	46948887	49108	4028778	2528757	551207	35.0612
2019-09-09	155543678	17595943368	7232938985	20257637729	1157441363	64445050	81071	5140580	2875221	539786	37.6508
2019-09-10	139754246	14906809639	6291476772	17017654802	975503111	48839824	57486	3461869	2982387	500409	38.5661
2019-09-11	147044919	15428063426	7157139035	18377750474	992565704	51727434	35230	2895618	2519886	1093022	38.55
2019-09-12	202313591	15323563925	5838605477	16402248661	974717877	43222873	59397	3289783	2663326	5809562	38.0131
2019-09-13	171327680	14109864675	5955041237	15996355710	869481607	38257028	45207	3309018	2501732	2185653	37.7035
2019-09-14	163028906	13468713124	6500686511	16159387143	1005057194	51690256	51845	3040655	2534550	1404914	35.8937
2019-09-15	151856190	12043433567	6222874780	14415596813	859761210	41237029	35672	3340807	2612172	7695094	33.8955
2019-09-16	143466438	15160167779	8242029488	17893377310	878264190	45484816	56856	3773710	2854120	3142841	36.3083
2019-09-17	209209108	15304603363	10232590812	19476441246	1981364786	85720810	62011	5356221	4160898	1844523	36.9537
2019-09-18	369440814	16169268880	9194634557	20444983557	2548478917	138254972	89336	13018764	4949706	1429214	36.7537
2019-09-19	249524458	19937691247	10620070913	24952094604	2314376584	129365460	79538	10469838	4053406	862017	36.5746
2019-09-20	198988737	14734189639	8027974273	18113214694	1558069366	96532515	59193	10996208	3706649	1034829	35.8298
2019-09-21	175114438	13425266806	7743309778	16319022643	1266771269	81964426	30679	8844658	3611563	1100865	34.3707
2019-09-22	153747684	13199651698	7812854576	16627445896	1242282758	86152016	41669	5563087	2787312	1128264	33.6766
2019-09-23	146934616	15144925408	7494673136	18747409475	1484938724	70372238	36753	7028350	2915280	976147	35.8795
2019-09-24	229488109	25002886689	11757739233	30921334257	2114210733	118474846	35135	11599279	4452244	14227664	35.673
2019-09-25	179697117	21744728353	9766632018	26997260690	1800796894	126192409	31818	9996247	4123722	6732325	36.418
2019-09-26	157594803	19258205289	7848286154	22801049085	1387714462	98838747	19611	9037700	3351177	19949077	36.5714
2019-09-27	139548410	16408941156	7909313625	19746430476	1277746422	80670015	30685	6916588	4166986	22157349	35.9206
2019-09-28	123900187	14141152736	6895423445	16912669853	978211509	39805246	9700	3508094	2662688	10418086	33.9464
2019-09-29	109712932	13034629109	6497088199	15804140912	931369885	43311030	15635	3358639	3110818	1495771	32.8204
2019-09-30	124329060	17115474183	7552915148	21100592344	1662002377	57274489	8580	5786318	2703201	1508221	35.2162
2019-10-01	125165661	15305343413	7676276225	19030134292	1319433697	38320346	40995	5869940	2426727	1605767	35.6769
2019-10-02	106103588	13125712443	6335595250	15811830977	1093145013	36838966	11803	5972126	2338721	36899870	35.397
2019-10-03	117720712	13668823409	6381403725	16169258787	1043933395	37098921	6431	4058275	2327780	7282448	35.3998
2019-10-04	121510968	13139456229	6248928449	15728274369	1078860456	48050293	9081	4533927	2444263	9164424	34.9405
2019-10-05	123665932	12200497197	5837211771	14434599810	944304199	37111643	9510	7934691	2692723	6519033	33.495
2019-10-06	116659103	13160830305	5852890674	15827357439	965338466	38119872	11540	6469440	2803003	10053779	32.7147
2019-10-07	147393768	18009742607	7844316834	21724647654	1938984643	69132008	69411	9482792	2820483	19453970	35.1342
2019-10-08	135346905	15592264032	7466282780	18815341020	1518125769	56654020	30271	11049093	2788918	24918032	34.7751
2019-10-09	295619363	19384942333	9088122101	23029987899	1579225264	61997644	38288	10688915	2875778	1828624	34.6629
2019-10-10	236960467	17618660671	8375913276	20928242912	1383555182	51703356	30657	7709645	2800016	633094	35.2737
2019-10-11	194750430	19604381101	9128522970	23204107707	1265760690	46907955	57480	5686130	3072202	15759929	34.9075
2019-10-12	228500831	14532641605	7494328840	17304431390	1100066310	34809571	24999	5713986	2905871	593819	33.2778
2019-10-13	275090600	13808286059	6733182273	16192755686	1176911158	34184265	42154	7376923	2611758	578684	32.5234
2019-10-14	246674814	15151387859	7276520699	17801736393	1685629956	41060021	32701	7887384	2763138	30131966	34.8065
2019-10-15	325479444	15220412632	7731456579	19049522501	1686563830	47200974	30120	5722668	6509062	681916	35.1084
2019-10-16	229668087	16071646996	7691244590	19824055272	1626378642	44617564	15252	5142227	4473718	42937049	35.0646
2019-10-17	250474298	14313052244	6737237423	17434260359	1807694164	36229682	18832	3997205	3929207	7198227	34.9857
2019-10-18	208244557	15651592610	7566257807	19250435708	1809664285	39606481	26644	5092290	3329282	576414	34.4776
2019-10-19	211728668	13797825640	6551453871	17298548068	1768492071	40431591	17862	2934963	3048416	281974	33.7687
2019-10-20	225458859	15504249442	6801091120	19329244106	1804228003	33137956	20431	3002891	3530701	343196	32.8294
2019-10-21	188130463	15868748866	6815820627	19359959756	1609355490	36963296	55303	5996037	3756725	43484480	34.5123
2019-10-22	234929207	16803377857	6990951966	20074662023	1632212674	39376929	24057	7566268	2859697	39777509	35.0024
2019-10-23	201092098	21942878958	9624925919	28104432431	2172985938	48257598	28250	9421354	3219286	43583136	35.1909
2019-10-24	200253301	16268708849	7300917537	22266038845	1638078551	49800738	26336	4661186	3410410	45838964	35.2007
2019-10-25	344418868	28705065488	10358594018	37383241390	2486979029	80455621	3808	10058740	3815154	43539999	34.4807
2019-10-26	292124012	44496255609	13831784986	53509128965	3122465894	122861125	4770	15306978	4895566	1097520	32.1596
2019-10-27	292948855	32593129501	10815941952	40519447549	2237941946	122643093	3969	13641391	5041460	54308760	31.2751
2019-10-28	337867337	30948255332	10406734124	38665694771	2061536473	101906301	1367	24763553	4901988	46950756	34.1398
2019-10-29	317609149	28426779937	10622761958	35047512730	2125813360	83357024	7570	12581800	4150595	43382108	34.8424
2019-10-30	250293832	27706531577	10484902804	32807890269	1883224296	87541890	9288	11824356	3501455	50175299	34.847
2019-10-31	250225840	26583653947	9607939606	30727310848	1666132252	65333067	10232	9128292	3290383	1343634	34.8465
2019-11-01	198377285	24324691031	9145611130	27864589885	1572251058	60880837	4659	6016959	2424534	43191956	34.491
2019-11-02	273890078	21242676385	8087991830	23973071925	1460243469	47127524	6761	4225874	2057013	477355	33.1198
2019-11-03	257571666	21132220847	8760247744	24597499287	1381510371	38559537	7497	4683883	1957980	1209981	32.3053
2019-11-04	296502530	26170255634	10551917945	30710349697	1647597869	62120503	5978	5207117	3529205	33474494	34.6987
2019-11-05	263685442	26198609048	10024177342	30721581637	1964177330	82868890	4223	4769056	6451448	424789	36.0258
2019-11-06	241489968	23133895765	10156458684	28578448466	1790567871	71743244	36390	6850667	8663205	22746999	36.7444
2019-11-07	222003636	22700383839	9081247799	27694410589	2430065390	63525683	5259	7598998	7135482	1620354	36.7805
2019-11-08	184596047	24333037836	9176780911	28749114086	2026687432	70275428	11450	8382047	4427283	38414979	36.9404
2019-11-09	176812608	17578630606	7277418704	20459420156	1449652131	41365742	6768	4847599	2642076	261243	35.7963
2019-11-10	239714468	20587919881	8752784211	24552202767	1557437413	71691725	4184	8344804	4686634	272002	34.0648
2019-11-11	209454454	20265510765	7877424106	23739145075	1437677669	57846910	8081	7457986	4120296	51491760	35.9523
2019-11-12	227650068	20309769107	7792186666	23449537112	1404766289	79520150	5519	6650279	3170670	29157244	37.4557
2019-11-13	252296146	17545755405	7343173596	20071939197	1278922350	42332678	5896	5651130	3156054	202377	38.5101
2019-11-14	237992230	19084739975	7872664470	21911169228	1264478184	53295194	6047	12810913	4357275	820756	38.5442
2019-11-15	225530775	21796856471	8815678477	25291395573	1548251349	81592975	3946	10229206	3792729	11667521	37.7933
2019-11-16	211016746	16495389808	6789888120	18225904912	1195333401	61781146	5053	8705853	2702701	43222107	36.4955
2019-11-17	224982344	18668638897	7364325471	20418489157	1273573229	74834540	4713	8438805	2464796	412246	35.7278
2019-11-18	224380017	21579470673	7787662111	24102161964	1452996115	106595679	4225	9417936	3606572	323279	37.6959
2019-11-19	206923366	21083613816	7536699743	23104090327	1420685334	91311583	4002	8245757	2664574	607025	38.3778
2019-11-20	210091849	20764300437	7205785149	22255938426	1319069498	69854304	3646	6239493	4359125	249855	38.6987
2019-11-21	228429806	22514243371	8546371325	26004738831	1586333624	67101708	3720	9444816	3824356	390591	39.2646
2019-11-22	341456274	34242315785	12020749863	39068899485	2012230945	93310136	4331	16698565	4441924	27402068	39.1242
2019-11-23	255961052	21008924418	8289198330	24605070720	1480512363	58979321	5296	7925277	2530252	41611490	37.0925
2019-11-24	232363837	30433517289	7782769098	25990545761	2932397174	62998664	5071	10929515	2129959	1762145	36.3643
2019-11-25	242510343	42685231262	10962753356	33648447519	9415068271	96694224	4914	34664367	3462621	38191241	38.4141
2019-11-26	205893351	21129505542	7648516297	23545460689	1322723640	57431470	6977	6141011	2581437	42866480	38.9888
2019-11-27	255021618	23991412764	8778095308	27416693309	1608881984	76841561	6958	9468313	3167607	28253142	39.196
2019-11-28	194516396	19050116751	7346531960	21502793846	1244175231	60743403	8299	5866098	2480909	44594772	38.8044
2019-11-29	250074235	19709695456	7503898278	22304763156	1325761774	99506198	7032	6281257	4117596	18949136	39.1384
2019-11-30	213428131	17158194786	6565950868	19145198648	1160032624	64184926	5968	6154321	3061557	222454	37.6257
2019-12-01	203268417	18720708479	7102780298	21027847332	1176237060	59641355	5098	5360256	3461210	423000	37.6782
2019-12-02	200809249	17082040706	6670561362	19093390526	1187513777	43069274	4364	6186412	2644200	2830646	39.8151
2019-12-03	219927266	14797485769	6204379850	16691088420	1017648495	34356883	9769	7216499	2103289	460663	39.8879
2019-12-04	237605471	21664240918	7865937094	24761899935	1427312577	51692274	6602	7327204	2885142	42712377	40.2532
2019-12-05	255410908	18816085231	6745910228	21171449599	1424294121	39975672	8634	6922215	1978163	1051553	40.1332
2019-12-06	236694082	18104466307	6458766441	19022188750	1253702621	30049656	12608	6176885	2044955	42792460	40.0758
2019-12-07	242693199	15453520564	5911233284	16402700924	1073561928	30151245	7918	4544372	1648961	32483097	38.4215
2019-12-08	223721643	15409908086	6441727252	16556799286	1117646358	25653004	74162	4031580	1727378	1489895	37.1334
2019-12-09	209955476	17872021272	6744206747	19283208376	1241659373	31176739	5560	6557103	1995692	2530716	38.8297
2019-12-10	192615787	18249031195	6859512025	19145357481	1191690782	32469759	67486	8020281	2276122	43304952	40.5193
2019-12-11	170909631	16350490689	7037180049	19625934979	1072062152	46812214	39816	4407412	2102834	31725054	41.0888
2019-12-12	165964330	18927080224	7890383413	21128996533	1287697362	41806143	6580	4578607	1662267	2296817	40.9274
2019-12-13	177476227	17125736940	7264810247	19588662449	1252707498	42557714	43569	5402566	2040207	1359927	40.7115
2019-12-14	173092733	17137029730	7048066973	19018920700	1078990952	39951085	27869	4011446	2141987	43703410	39.0428
2019-12-15	167670329	16881129804	7235153411	19575469230	1171149673	28289227	4919	4818762	1593910	44233657	38.2073
2019-12-16	178952097	20213265950	8992282119	23894286942	1486338425	41961581	5507	7676715	3024938	50441405	40.4694
2019-12-17	186995962	22363804217	9057166141	28074801122	2059426123	54217973	8432	14198585	2142163	18191551	41.4048
2019-12-18	234697405	31836522778	11864518321	36156312247	2136022808	61099755	5878	27264505	2103524	963896	41.3659
2019-12-19	174965245	25904604416	9564699140	30032554753	1588179338	43861871	6255	10565920	1806275	808547	41.6595
2019-12-20	203861105	22633815180	8173594150	27492020303	1765470385	32935799	5496	6941497	1679255	569356	41.131
2019-12-21	192827533	19312552168	7449064703	22141256341	1208597753	25280467	5337	8867046	1700997	353375	39.2414
2019-12-22	204111890	23134537956	9121058481	26913344236	1261599021	24856106	5189	5887041	1786607	362950	38.5684
2019-12-23	159105887	27831788041	9622497693	31988935316	1402992086	36538150	4876	4410170	1748668	469433	39.1204
2019-12-24	177372409	22991622105	7961819689	27906575904	1255576963	30932186	5088	4334112	1465830	622210	38.2829
2019-12-25	152718120	21559505149	8418019054	24502862889	1140140919	19588981	5844	3286573	1382347	834903	37.5607
2019-12-26	157660620	22787010034	8600871980	27081119738	1177534639	28317661	5158	4551058	1435127	338902	38.604
2019-12-27	164413385	22777360996	8299390176	26617288047	1151157499	42498574	17446	4769091	1548400	388512	39.0424
2019-12-28	197525901	21365673026	8069298610	25847515455	1168758140	23018616	5051	4433209	1596458	955156	38.4856
2019-12-29	225354585	22445257702	9708776786	26657374932	1176573822	23696263	6328	5062912	2064556	155736	37.4246
2019-12-30	187275635	22874131672	9796951716	27104097511	1247499610	21940559	7882	5928460	3323886	763661	38.7334
2019-12-31	166278254	21167946112	8936866397	24214120056	1116761075	25320349	8057	4447022	2134646	422044	38.6441
2020-01-01	172980718	18565664997	7935230330	21503143454	1041134003	22948374	5050	3981429	2016565	647370	37.4863
2020-01-02	156376427	20802083465	8032709256	24212314977	1085351426	20843934	6909	3753023	2043943	1148629	38.5759
2020-01-03	173683857	28111481032	10476845358	32420287856	1270017043	30162644	5696	4989336	2024403	1339587	38.2762
2020-01-04	182230374	18444271275	7430904515	21585629320	999331594	29535781	5375	5312939	1477874	808524	37.7058
2020-01-05	202552703	19725074095	7526675353	24090142146	1168067557	21479178	7389	5642017	1959157	454781	37.4926
2020-01-06	224800409	23276261598	9093747121	29460474864	2301679290	37988444	77810	9109465	3418504	745347	39.5821
2020-01-07	191948560	28767291327	9257954672	32765511976	2237698314	51562680	5681	10842185	4990710	1250931	40.7116
2020-01-08	183632222	31672559265	9387194957	35175740304	1782128652	49193345	34364	8308095	3938318	850571	40.1982
2020-01-09	169699829	24045990466	7697325348	28026673217	1341130889	26562776	34839	5403819	2966831	1223408	39.8299
2020-01-10	200173072	28714583844	9084816203	34207037022	1693646276	47483943	36418	7247988	2942979	809830	40.1069
2020-01-11	201663503	25521165085	9332208590	31049760361	1655817070	63485488	40837	8003701	2694211	596067	38.7093
2020-01-12	231150158	22903438381	8528167453	27250055613	1496128430	56546260	20192	4124155	1694133	863881	37.6368
2020-01-13	211785744	22482910688	8378529470	26468468000	1321442559	56296775	20695	3739364	1911618	2247557	39.9678
2020-01-14	299316969	44841784107	16712318373	57687160761	2639844916	125280206	22789	13990556	4189122	1320367	39.1351
2020-01-15	380806616	40102834650	15173694057	49045902728	2590278224	111350540	34030	17181226	5637715	658783	38.7746
2020-01-16	260423404	31313981931	13735193018	40752742739	2066952513	76686221	31626	11991427	3541165	562050	39.2609
2020-01-17	347229168	36372139320	14997091826	47263851458	2418043081	106282894	42526	22593603	5944689	1031638	39.3159
2020-01-18	257317647	32337772627	14929342256	43805026250	2391157804	89192476	41800	19224851	3415029	1833563	37.9362
2020-01-19	266285621	34217320471	13713374132	42680566067	2211717302	91187159	41749	17651095	3582824	1293704	36.7067
2020-01-20	245125919	26422375678	11144529787	33079894466	1723535818	70100648	38581	12515268	1940838	1125655	39.5929
2020-01-21	295922233	24097418512	9789369362	31080893275	1701652845	95915865	48678	11064499	2779298	1052875	39.2183
2020-01-22	237634401	22600204051	9209827928	29749248330	1517150861	67145740	44046	8834498	2312455	2205799	38.4136
2020-01-23	221009513	25770680779	10396868698	33631459310	1600294983	75034253	33510	10908245	2277036	1798065	38.3975
2020-01-24	213341615	24397913026	10657671162	33356108238	1706347379	77503651	31438	7993607	2317749	741496	37.2534
2020-01-25	208315919	19647331549	8256956802	26340299495	1373179560	57389976	31921	6757499	1856314	518847	35.4527
2020-01-26	248646036	22177678796	9261861590	29121614731	1583964764	62759585	36283	7492007	1789756	596009	34.1349
2020-01-27	227584506	28647338393	11004476145	37771545362	1722593699	97006750	37705	9055223	2246776	826364	35.8732
2020-01-28	257579475	34398744403	11772875064	44123906993	2052700894	207996791	61719	21035859	2903526	545319	35.7676
2020-01-29	221674739	30682598115	10725267311	42323320108	1883265674	187136958	37645	29874958	5639109	1855648	35.7094
2020-01-30	264686498	32378792851	12604789338	43624728074	2125017678	153009928	47699	25879085	4088387	924263	35.6602
2020-01-31	245035922	29432489719	11728616394	40496855325	1892170752	130754832	62701	13380056	3858774	776188	35.0721
2020-02-01	238461925	25922656496	11569697182	34763069931	1592451417	110646744	33124	11189601	4431314	505307	32.2076
2020-02-02	256209045	30835736946	14054425389	40560625161	2477130012	161454527	37336	18289539	4974862	756170	30.7467
2020-02-03	227749150	30934096509	12392875241	39849489336	2156814065	106658349	40519	55125225	3973374	615941	32.3996
2020-02-04	213533737	29893183716	11714191695	36950713371	2900951896	108933031	30725	36298174	7837095	1431693	33.191
2020-02-05	301486499	35222060874	14865434435	46504757742	3332447611	138149931	33962	33013629	6457045	1364135	34.4249
2020-02-06	394704716	37628823716	16425589683	46549174003	3079150333	136652023	31940	26353732	5820883	2457945	35.0168
2020-02-07	485529457	34522718159	16673443564	42966951015	2372731517	132154530	35014	17253949	5372532	1462001	34.5872
2020-02-08	376067881	35172043762	16741203125	44251729422	2380993304	135969080	20791	20175709	4949470	1298325	32.7072
2020-02-09	523664695	35807884663	15031356241	44977724508	2343599758	137945919	25924	18379099	6284381	1262198	30.7995
2020-02-10	730144278	39386548075	16210008511	48784184264	2403459577	137083309	25155	24302128	6406628	3550952	33.2348
2020-02-11	567226060	37648059389	16964695963	46001561028	2383677083	203550299	47045	42128301	11132243	1889214	33.5971
2020-02-12	492328618	43444303830	24545049386	54829582150	4092541037	220517194	58223	42078416	9968460	3908901	34.108
2020-02-13	463998187	49356071373	25801317504	63588479574	6473779289	251519041	52095	36097642	7399066	3777941	34.479
2020-02-14	471534694	43338264162	23558253463	54698567058	4476902769	183283803	60771	27153899	6178652	7765775	34.4887
2020-02-15	454859713	43865054831	23682452994	57250318373	4282439063	190925361	53791	25643899	10743093	109475257	32.1224
2020-02-16	471225913	43374780305	25152366643	60160518246	4025339058	206918460	37561	24126818	11535726	37955513	30.908
2020-02-17	418783808	45998298413	26024080089	63038607545	3690067847	198079706	57076	24046000	9749076	11252954	33.2367
2020-02-18	392689678	47271023953	26511477187	60616752516	3719318846	184674402	52951	19145123	6982272	6186091	33.7242
2020-02-19	298250332	46992019710	22679414413	54920030584	3096501889	166141953	38794	17696799	4605796	3458344	34.3948
2020-02-20	358656850	44925260237	23229828870	55986244963	3138024579	201763470	33530	15899076	4431681	15483499	34.3606
2020-02-21	396181352	40930547513	20867593292	47618138884	2626495845	180464941	47187	11268954	5652216	20679527	33.8946
2020-02-22	328794302	35838025154	16906032862	41243330013	2190665842	132866697	45299	8769992	3899954	4358341	31.9193
2020-02-23	439036993	41185185761	19585998814	47448629411	2313819448	190486307	55502	9027998	3508736	22146036	30.5222
2020-02-24	357640680	45080496648	22400845640	56599226979	2472100400	203582108	75837	10340995	4493363	13427560	33.4048
2020-02-25	356163893	42515259129	21878882134	55034243501	2590099692	178219320	69015	10921158	4320149	8841675	34.3674
2020-02-26	443909390	50420050762	26235617201	68910958735	3273784862	207080423	73050	17855992	5990235	5813553	35.1133
2020-02-27	406092296	45470195695	25645522790	61401185853	2775673347	158104507	64169	16234447	5030468	6858045	35.1452
2020-02-28	461435237	44605450443	22563530559	56902235264	2468502732	153965237	48141	9263861	4557726	5504918	34.504
2020-02-29	584219366	35792392544	18181296376	44948749121	2061348763	94074240	53732	6142731	2533529	13247234	32.5636
2020-03-01	380913102	35349164300	18179807469	45828960109	2086828072	96716581	57841	5944197	3075111	27381281	30.8355
2020-03-02	428747453	42857674409	20305587789	67439071909	2466061224	106582073	58616	6376125	4177352	6608108	34.0943
2020-03-03	355662760	42386715821	19853178572	50681960308	2524293730	117373434	56531	7549976	3586242	7435258	34.951
2020-03-04	363898093	34746706368	16567075208	48605279710	2280839542	136505373	61099	7279425	2323238	3870170	35.5375
2020-03-05	424802925	39698054597	18201291785	49920180590	2299594699	112291734	55999	10323856	4014972	10908252	34.767
2020-03-06	449180749	40826885651	19374772256	49389801062	2423236344	100834829	22993	7563825	3219471	4817609	34.8433
2020-03-07	337204407	36216930370	19431652027	46199415513	2109420975	90448414	61362	8533803	2969716	3900569	32.9778
2020-03-08	365362955	39973102121	21381823651	54758243672	2627253062	111437013	57764	11954007	4779554	4099204	31.1381
2020-03-09	417649798	46936995808	23645428606	63879966769	2796925948	125578007	52802	14472155	3987470	3330806	33.8594
2020-03-10	360300206	42213940994	18344930072	51217843378	2317233373	103411534	72315	13844957	3526231	3750080	33.7975
2020-03-11	288383091	38682762605	16984790291	47108137900	2130165442	103084587	61715	13132537	3561724	3394090	33.7514
2020-03-12	444641540	53980357243	22134741655	74550564419	3547958418	179944370	47492	19968009	5092627	3174206	33.2957
2020-03-13	681143272	74156772075	27864623061	99315334323	5160523077	202296978	60838	26677957	5408263	3042234	33.7723
2020-03-14	301943026	36154506008	12740784545	48327975513	2310448365	65051356	57777	13858951	2556120	3458001	32.9919
2020-03-15	336142093	33997889639	12719251813	43945453268	2197842519	67311254	68999	8996003	2449722	2996921	31.9162
2020-03-16	314940366	45368026430	15984904590	57318450774	2646513874	94985577	49825	16399665	3260900	1784207	34.4605
2020-03-17	288591005	38622642935	12087490572	46775877399	2134494360	75837864	48794	14702716	3652470	1608607	34.7575
2020-03-18	264539835	37878801016	11617854009	45836273197	1964626837	77546807	64002	13200893	4679082	1332766	34.0537
2020-03-19	407534104	51000731797	16396753275	64076531532	2590533670	119348856	62776	22710819	7019917	6426700	34.6289
2020-03-20	433929425	54442976103	18960388062	72319289643	2946481356	142131507	57001	20310929	6880786	3483867	34.2636
2020-03-21	386174572	42494390880	13684083308	52643956420	2068099167	94598889	62255	14925146	4166702	1585935	33.1469
2020-03-22	308670064	40099664740	12497707224	49036623749	1864979798	78698656	58388	11568547	2881304	1227946	31.5715
2020-03-23	359015601	46491916000	14149877968	57333099378	2117431211	92453324	61550	14284312	4772218	3405068	33.6858
2020-03-24	333522129	48221910672	14609068673	57714092130	2155981658	88827461	64795	13213613	7071759	3534924	34.0053
2020-03-25	288895593	44590107888	13433092920	52254209223	2096308696	83388813	59462	10987289	4818407	1312614	34.1067
2020-03-26	299218749	35319797642	11367261176	42020889460	2236102811	81633746	63355	3868428	3309585	1134594	32.718
2020-03-27	263730266	34585598367	11396286629	41534264141	2849306896	85517314	59417	4495027	2452684	1359302	31.8368
2020-03-28	256061862	34885225901	12162403960	44315404128	2689925753	85338156	57313	9624809	3767731	1115301	30.1457
2020-03-29	218854042	28373690931	9938133669	35069971228	1996124443	71027469	34064	8518255	2119393	1072000	29.8333
2020-03-30	305631180	37101651525	11841123306	44148668942	2131319206	81661518	59173	10191508	2663284	2677828	31.3627
2020-03-31	372566080	32786468812	11065246317	38970696054	2101862050	79871856	51404	10615456	2610743	2266027	32.2791
2020-04-01	332222983	40346426266	12456564435	47949493852	2053108172	92295629	63881	9621408	4059637	9396975	31.8664
2020-04-02	398592822	47660646124	15322861686	57261198792	2352651038	106987595	60889	10837015	4952286	2124030	32.2159
2020-04-03	406426751	38976504903	13184603402	46738928486	2106869711	89797916	59829	11215131	3771447	936732	32.0122
2020-04-04	416644565	33185988584	11946658257	39644126975	1793826153	89146987	62395	8521926	12304311	756994	30.6133
2020-04-05	398954313	29510409856	11280993591	35625789596	1660971367	64845688	60959	7889701	7385965	565839	29.3997
2020-04-06	491814166	46896904615	21636382525	60908262080	2529832372	117138445	59824	14326613	5946378	1147184	30.8043
2020-04-07	452816635	44243482668	21659346091	59032234493	2626151910	117230378	58991	13150813	4667366	1197747	31.6773
2020-04-08	434986928	37563249549	17063110836	50475513637	2091042647	100892761	46072	10830061	3815707	760678	32.3965
2020-04-09	444821353	34815139178	14901696210	44302706107	1878628668	86398497	20840	9734557	3643496	1055269	32.2709
2020-04-10	394331907	43622840992	17980944616	56393183976	2105282079	95977717	10185	11223233	4092297	903228	31.0132
2020-04-11	364313702	31222085946	13555089447	40060959110	1847482831	75648111	21541	8466809	3183114	488631	30.1227
2020-04-12	414752932	35759567632	15123721386	44856466500	2087857417	73751090	4244	8582423	3377499	1730200	29.9224
2020-04-13	459561236	38619308647	16465282133	50128306911	2253497429	84000834	5928	9345712	4417594	1036495	31.1813
2020-04-14	515331620	34110434052	14723156630	42246776207	1889687587	74633336	8291	8647905	2910810	724957	31.7924
2020-04-15	425648054	32288311031	14171753737	40321714369	1963736221	68238171	31565	9608087	2981152	579155	31.3406
2020-04-16	478820058	46783242377	22910469236	63213195169	2610251456	101314083	29386	11536131	3415624	712433	30.5416
2020-04-17	396448352	32513423567	16714684266	43011919954	1887808776	79385033	31780	8988555	2590114	921168	30.95
2020-04-18	479760692	32447188386	20160323443	45234041690	1918245143	89893451	35242	11408121	3643801	649937	30.8098
2020-04-19	402957217	31311210215	19146038381	44414316787	1904866741	87523446	36115	12840608	3699240	734805	30.0079
2020-04-20	398870343	37747113936	21266681335	54458798119	2364973860	94301265	35801	27153197	3292720	8045061	30.2972
2020-04-21	390367736	32589741511	16458767984	42681951159	1912728846	86348515	34200	16587843	2979687	7360621	30.9968
2020-04-22	395820106	33249153866	17994666395	45471713945	1783803231	78891247	5181537	11046923	3054620	1586944	31.1427
2020-04-23	446947832	43500782316	21275740032	56696647551	2271111354	162468134	45972	12828357	3456000	959739	31.6265
2020-04-24	375266800	34636526286	16788555028	45214285339	1853837706	176233806	58621	14673553	3086633	1206788	31.3973
2020-04-25	362345240	32941541447	18260969748	44807056872	1648491142	101619889	28031	13042673	3088814	944522	30.3481
2020-04-26	400076436	33070154491	18335367012	46243541830	1692427521	150611027	43610	12426411	2870159	1164670	29.6484
2020-04-27	389838383	36162144725	18670194595	50062655667	1792695610	168989554	52923	11452104	2899521	11105350	31.1944
2020-04-28	361059754	33187959921	18217507467	45898873538	2515531348	144584235	40793	11071681	2413286	1558713	31.425
2020-04-29	463165164	60201052203	26397548759	79272305845	3041995823	192508666	68929	17114208	6547155	2406934	31.5731
2020-04-30	498015944	66964629541	28089191904	89936833210	3145263527	242494651	37545	15855876	6736670	1697552	30.6379
2020-05-01	453439052	44068389997	20816320834	56216767268	2306876493	169546437	49930	11509779	3693651	64238007	28.3895
2020-05-02	393955300	40134388683	18260876092	49997806582	2170661654	128138136	34882	10378543	2830972	11077930	27.6035
2020-05-03	381109061	47101785174	20469034664	58963072938	2182399826	139890791	48763	8195695	4674203	5003645	28.8718
2020-05-04	390548947	45718796276	22602446422	60315142637	2462194723	172243659	38761	10961821	3795401	16967812	31.6308
2020-05-05	358987881	43148462663	19004689099	53776437547	2104127661	128066778	33546	11617411	3320356	4240250	31.822
2020-05-06	364717662	49371886931	20343543799	59321368204	2159327467	131357244	440478	13527249	3395554	6706541	31.9412
2020-05-07	414976837	61112700562	23594744655	72554504815	2582702615	143479708	27440	13905324	4294676	2816611	31.918
2020-05-08	382131707	51780748042	20445139356	63400633378	2460030844	172647716	30718	18693862	7259300	3291525	32.0555
2020-05-09	365221789	46566121841	18950547549	57870685210	2543805062	141642171	24841	26066399	5089349	2016761	31.4599
2020-05-10	436166815	63325279337	25211575193	79545041693	3067472277	227335948	20979	17365536	5469190	2826732	30.1511
2020-05-11	404659513	57119858802	20054601647	68664007367	2470709527	206327744	30005	13455209	4522976	2001145	31.0607
2020-05-12	394508013	42142717533	15899726284	49750084616	2056508741	170879029	23565	14649574	3422174	5001229	31.9981
2020-05-13	359517914	45558144023	17054662289	53063776325	1947109951	148356780	22520	14836070	10785122	2277710	32.1752
2020-05-14	388231861	56426907637	20150524861	64544825214	2154131805	144469842	30814	22216448	7617232	4718588	32.585
2020-05-15	340889408	48158802327	16602342092	53148365727	2046326382	142644324	24376	20667916	7491569	2159751	32.9131
2020-05-16	339913391	36164766408	15379081645	42259786355	1794850124	123913485	25721	13295193	8066632	1588434	32.338
2020-05-17	329675187	40084250663	15470397303	45525203695	1752063749	115459525	28898	12938709	4600627	1918762	31.2501
2020-05-18	337613743	41827139896	17411566928	50496315260	1968537517	182874559	28365	13763225	7009013	1644277	32.4414
2020-05-19	351679092	39254288955	14346192779	46955432504	1973351018	186581379	24202	13875162	23106477	4254559	32.9008
2020-05-20	305581860	36546239703	12730175511	44447276085	1933723829	203310637	26288	15137941	14406569	6729667	33.0018
2020-05-21	283593221	39326160532	13308321229	47340041421	1753934487	228349552	24090	16569756	15268019	4314725	32.8838
2020-05-22	308017283	29810773699	12041592114	37971264880	1852264124	224368474	24841	17631908	16303514	7934395	32.9291
2020-05-23	281071630	27727866812	10665476768	33726005349	1459815520	131277191	26954	16796124	11894341	3242332	32.122
2020-05-24	250849075	32518803300	11833299572	38944229194	1447641496	108565176	25348	14162595	9302638	2382154	31.7148
2020-05-25	295250983	31288157264	10415044124	35985513624	1671594106	183914564	27444	14506851	8953143	9694171	33.0357
2020-05-26	264787793	29584186947	10159741290	32858110128	1585691777	162232161	31035	14870713	7420282	3085214	34.488
2020-05-27	289787288	32740536902	10631034756	35192290092	1535112977	185161265	24634	15504788	7389803	1982561	35.082
2020-05-28	307231707	34367073114	12212469604	38116870951	1615654544	368087319	25653	13077063	7851876	1669730	33.9668
2020-05-29	302410995	32896642044	12265816557	36706734857	1477357235	393626086	26032	13333646	5345671	2250198	33.4319
2020-05-30	330991078	32722975141	15027397867	40377918880	1683149544	591436389	29415	19795799	6917471	2019660	31.6022
2020-05-31	306613468	27773290299	12234904813	35009124470	1737139256	848945702	23012	39675006	5621921	2305024	30.4895
2020-06-01	343444957	35198901068	13951727936	39619617695	1702904267	681780739	25113	24306846	7345951	4537279	32.0263
2020-06-02	285916007	39137252109	13782107567	45585907575	1850078103	588732847	26218	26787404	6951670	3736860	33.6249
2020-06-03	278598569	25007459262	9861760817	30557149519	1335828090	558410069	31010	23275628	4859940	3142971	35.0374
2020-06-04	251564500	25921805072	10170414304	31617065491	1368430496	593406535	38741	22691431	5598249	3352201	35.3258
2020-06-05	264892611	23509628646	9293963914	29614424319	1264429379	357717348	35344	18857754	9235860	3511853	35.4115
2020-06-06	247410758	20438419222	8114873845	23548822467	1048611012	230814840	105722	15707197	13661244	4485030	34.1686
2020-06-07	229571456	25015250846	9544883157	29418233806	1141964765	317140970	34967	16563363	17636991	5113679	33.2821
2020-06-08	201873195	21486346312	8076783299	23773499797	1042709461	212837064	33624	14607492	7917503	3609110	35.3526
2020-06-09	203076335	23717842783	8446545788	25504409744	1108186467	213123820	35772	20383092	18476601	2727102	36.7592
2020-06-10	218805704	25706567601	8792990206	26529161098	1106635421	326625304	35048	12752155	25046484	6849478	37.33
2020-06-11	214293278	30247143440	12356528860	39277703093	1354031836	321763381	35443	17222858	21785680	5466559	36.6929
2020-06-12	220884223	22610564515	8868955009	28748565604	1157151094	244019082	39637	20714653	14853976	4777627	36.0156
2020-06-13	217773557	17564322315	7141624980	21716523327	1050423848	161430428	38325	12299322	9132704	3857921	34.1602
2020-06-14	197988813	18991732746	7439385176	21206505066	1023497502	142625977	28998	11200821	7283005	4455802	33.4743
2020-06-15	205913863	26699704768	10536099884	33118696637	1315332448	330333741	45661	13366040	20835898	5079262	35.9295
2020-06-16	197512179	21565537209	7965648016	25217650481	1158919075	216508724	42961	10738051	10779542	2704727	36.3392
2020-06-17	190623459	20177709879	7701391592	24323246034	1323161116	294705846	34824	13488403	27364941	3553301	36.6994
2020-06-18	176409002	17770083003	6713800872	21264596740	1045504279	244522788	38225	11233328	15450468	3004384	36.83
2020-06-19	160670035	19632223107	6946372590	23397934727	1097387856	211649409	37683	12577505	10067429	2566976	36.2849
2020-06-20	158722069	17130541557	6252830566	20222952960	966690908	167247006	41930	11785556	7341771	3272808	34.3312
2020-06-21	151504787	15324301169	5600408178	18590123868	893641269	151949751	42925	10420762	6597251	3394981	33.5905
2020-06-22	181943736	21104009514	9079586552	25901068733	1209278721	202271174	43920	13208093	10256506	2960829	36.0446
2020-06-23	165960947	17006433272	6624530348	21481732223	1093605185	184078790	43703	13464147	8565626	1630477	36.8159
2020-06-24	168239834	18961716076	8815030025	25367004473	1138044691	302220209	39294	11591133	7800791	1347008	36.8068
2020-06-25	143049947	18616048626	7010426122	21617089198	1055030012	207010908	43258	10988700	7365897	1092341	36.5884
2020-06-26	136599245	18341465837	7187490226	22595324560	1269492277	163378517	45149	10215809	7839103	2662112	36.1729
2020-06-27	152435707	17273093144	6918380955	22069989504	1142888783	148184221	36230	11404281	9898331	1823337	35.2115
2020-06-28	159817886	14560870760	6205925718	18015458533	1139431604	188871401	40868	10058052	5322421	1330651	34.542
2020-06-29	167963469	16460547078	6726164653	20201360245	1164729579	275593607	40251	11217001	4775021	2046081	36.3251
2020-06-30	151582461	15735797744	6094093001	18926019120	1010363683	208687716	39965	14073488	6607366	1522617	37.2955
2020-07-01	159837869	15971550355	6463737443	20410901924	1115989502	411496624	38992	14935841	5260584	1776026	37.6352
2020-07-02	151839908	16338916796	6212210566	21713824216	1053683055	416119936	39255	12881702	6134810	3671786	37.6713
2020-07-03	138591561	13078970999	5109032700	17207532375	976699960	449087829	46211	11277788	4876857	2438666	37.3716
2020-07-04	146316736	12290528515	5228310135	16834529314	1000145449	325220890	32973	15916529	4702376	3413016	35.3507
2020-07-05	138494209	12903406143	5292172429	18453609716	969679447	262132088	45849	16410802	5802913	2469779	34.355
2020-07-06	172232440	17889263252	8782917553	28513816011	1423923826	336062177	34731	18120627	5793328	2114279	37.1135
2020-07-07	196296818	13839652595	6441497597	20262759503	1067033698	575537074	39313	13774567	8022355	2680443	38.6172
2020-07-08	212383912	19702359883	9892586411	28520237097	1878269321	1161107598	41034	23152366	9199233	6008076	38.91
2020-07-09	179705380	18000702524	8429099199	24559681375	1809158571	659099389	35600	22938495	9152149	2122537	38.7868
2020-07-10	174222029	16860035605	7281370522	19416307998	1161794555	513272164	43006	16963394	5856089	1323298	38.1618
2020-07-11	186743534	13249910444	5643067316	16806691103	996288334	393237279	36308	14028437	4425754	2763811	36.8819
2020-07-12	224015851	14452361907	6596394718	18560508406	850245455	340033778	34144	15209896	7305739	2345547	35.3487
2020-07-13	261690866	17519821266	7787751468	23293356124	1197056593	553867759	38828	20111914	8472213	3230585	37.5473
2020-07-14	203397123	18085038362	7357458555	21927614040	1197284578	449379997	30663	16417155	6962809	3713633	38.6802
2020-07-15	169152686	15844731575	6189328448	19801020732	1067413757	292680349	33106	13835099	13057559	2101230	39.116
2020-07-16	191191483	15713967523	5832057567	20174060342	1055841762	423824352	33612	15817182	10876644	1964178	38.9313
2020-07-17	153498441	13944570749	5859850529	16824229378	936113620	231984863	33497	11522044	5368155	3733586	38.5072
2020-07-18	149402466	12252601475	5397402117	15430964635	870207693	221333950	33004	9923059	4558154	3294493	36.6173
2020-07-19	213342724	12939002784	6251377305	16068695380	828392852	159010744	39467	12585531	8321344	2099404	35.9175
2020-07-20	203143854	13755604146	5600686192	16920167824	848780531	176280626	36898	18557262	8544287	6705867	38.0897
2020-07-21	187854335	18069581956	6806696015	22047241258	928954951	208927329	34792	25213659	7554398	3518030	39.0998
2020-07-22	191909868	16532254884	7702077383	21007802308	935529987	157853191	36262	22365146	7443068	2116318	39.3797
2020-07-23	220207323	18146399002	10281309262	24897129948	1443659224	201587814	36217	21497810	12199446	4094222	39.1732
2020-07-24	248008823	16552768325	9466060358	22338273101	1294356195	198707995	33958	17449911	5184615	1292832	38.5729
2020-07-25	257057785	16610070933	10785021813	25077707687	1225769666	630341416	37205	16421658	7005296	2055410	37.2838
2020-07-26	248581857	20507998997	12003973026	28852807826	1448138807	743098554	34877	19108400	8924383	2539751	36.1276
2020-07-27	325386899	35359749590	15644257058	44309144839	1762737985	745732008	46182	26968286	12361191	3946373	38.747
2020-07-28	284409544	28766551142	12357108065	37054214114	1754695828	638080214	44249	23879021	10193822	1685619	39.2713
2020-07-29	204440432	24617249715	10878845706	31945080196	2022835116	451915307	40891	21997988	7222640	3885108	39.8358
2020-07-30	200436410	22857247901	11827689045	30145197612	1650758400	257573327	37231	35256665	6193654	2613891	39.8919
2020-07-31	229781080	23160469766	12030600492	31216575237	1854522560	230659122	38566	20238034	5990493	1600729	39.6922
2020-08-01	264604008	26075670303	14045259477	36596724667	3167874461	362476707	49085	25058192	9026505	2256968	38.2288
2020-08-02	299350525	27410067336	18909744275	43620863810	4780736538	421324885	39061	30405121	8584939	3332820	37.3739
2020-08-03	265708949	20271713443	12834648062	29956228167	3340814994	248378862	35528	20208659	11529305	1971896	39.8098
2020-08-04	241931958	21250197042	14086704221	32423781475	2746437659	376096013	35331	18300285	8046910	1849224	40.1814
2020-08-05	344072749	24411254471	12875466638	33191883907	2048410252	274829819	30983	15996753	8042042	2373838	39.8451
2020-08-06	246554661	23400740340	11304626458	32564418808	1946386689	278613533	61100	24154818	8515818	2146830	40.0939
2020-08-07	326409994	23132312867	12751687084	35097319459	4278382957	620550178	43500	26070062	6243373	1669967	40.2601
2020-08-08	236392685	17572057837	9342060531	25836510740	1355768291	325527431	35983	22484745	6914158	1790344	38.9889
2020-08-09	216694610	17489608833	9451065592	26113895986	1391288259	426878184	35270	36848623	6838126	4265834	37.9108
2020-08-10	239664308	26114112569	11685827893	36347245628	2108627560	311836535	33641	44262826	18438167	5029840	39.9725
2020-08-11	310846749	27039782640	12792218737	39924390806	4542499150	595072471	38255	80318199	12481527	2995668	40.705
2020-08-12	256078366	25064548486	12408772745	38419235281	2001506679	434540367	48669	45902198	9499726	4480085	40.7167
2020-08-13	299981376	27522199497	18480303526	45360887997	2061442814	470617782	58073	37128930	12891987	3651966	40.1631
2020-08-14	357386067	24237958589	15064589987	38417750789	2246050523	355732407	65162	33308616	10565121	3029380	40.5307
2020-08-15	269746412	23354924400	12416067894	38681122091	2260353636	343504348	53467	41108430	8125483	2460954	38.9214
2020-08-16	271264839	20583375490	12168816874	35603319606	2078824448	284566480	37606	34278793	7809638	3036335	38.2526
2020-08-17	264606385	28227687027	13227089410	43047212745	3001054633	425628203	24821	28424482	21775543	3475493	39.9924
2020-08-18	259152684	26043227672	11978984079	40873174066	2126503478	340692991	31184	29222321	27458009	4617009	40.6493
2020-08-19	224754805	24502851117	13137391167	40666046435	2163768928	383288760	37355	29519169	15872381	4219925	40.1421
2020-08-20	240389084	20175242945	10043032427	32746471325	1749934412	314037834	23592	22224044	10497626	1840242	39.7692
2020-08-21	245533836	23762425999	11781796374	41215985711	1833818566	363034924	23904	50773913	20189032	13338741	39.1972
2020-08-22	208053381	20224191306	10131847985	32892342495	1417207522	296099194	29126	28412051	28490323	14401658	37.7088
2020-08-23	181970641	18482062658	8137303970	29187550605	1183627267	232234230	22897	18529822	17543419	3954621	36.9368
2020-08-24	192633739	20681511755	10328860398	31794835157	1237229520	278021260	32303	18649652	13006061	3649591	39.6266
2020-08-25	234877041	26301509932	12428442042	42567672036	1403395912	431857369	24732	35224688	21596797	8129749	40.2486
2020-08-26	255812854	22466660958	9967343483	37126595563	1194610015	314761939	32854	36720578	22162290	3460204	39.9067
2020-08-27	296206828	23240415076	10457777652	38341362890	1471948899	361935074	29058	41565967	33039458	2643345	40.2265
2020-08-28	260086579	19807127588	9120674421	31740187752	1178427813	275672160	31672	29829438	12424504	3231443	39.3185
2020-08-29	213897145	17485597759	8777703481	31070541135	1053592719	315465776	17647	30110552	12477575	4637283	37.3353
2020-08-30	228141192	19760127945	11211948040	36153398644	1202203314	297044001	34278	32702205	15020004	5903188	36.3316
2020-08-31	215511200	22285928250	12774741797	37949635827	1209798563	453559242	21535	32321713	15616262	4160721	38.8406
2020-09-01	450200844	27311555343	18862763756	49809584105	1730740377	451299015	32280	40442437	17300886	3691400	40.0283
2020-09-02	577817197	28037405299	19691854014	52855722597	1985414445	427391907	28070	32809903	11689147	3268270	40.0158
2020-09-03	574956638	31927261555	19622845896	57562780194	1847290355	486369863	27932	30711728	13974796	3680213	39.4427
2020-09-04	489923568	29965130374	16747106257	55525478963	1924234480	514623980	28770	30547219	12925670	5222912	38.6815
2020-09-05	399969033	44916565292	29880047640	78154159842	2160621038	481176027	21753	22343226	12748635	1950721	36.4366
2020-09-06	740680573	37071460174	27643678917	66315625008	1752405005	454580262	30541	19908751	7958647	1660292	35.1999
2020-09-07	555588378	33703098409	21763614732	59139010478	1773175897	463220962	31111	16143255	10027439	2896333	36.557
2020-09-08	555422363	33430927462	17991403432	56334310286	1618416970	610082647	34494	18009225	6888396	1284503	37.8601
2020-09-09	456284484	24128292755	14547933520	42234198845	1203137131	572617714	34289	11237797	6122560	936677	37.7683
2020-09-10	456365135	54406443211	31421134556	52111960702	1353359148	809239667	28796	12792219	7376828	7367873	38.3076
2020-09-11	420689466	45201121775	27296269329	46009434500	1096662166	771197364	29955	11405052	5075552	4359837	37.2136
2020-09-12	688007352	36750077324	13295405814	43506381696	1043746083	699214253	32149	9173265	7553409	1143816	34.8751
2020-09-13	1144638251	36506852789	15005899191	46330693824	1163182194	771663333	20819	12018681	6009036	1564768	33.8188
2020-09-14	1009392260	35453581940	17536695361	49936255991	1195994290	851692144	26223	9677014	5563062	845235044	36.4224
2020-09-15	861821910	32509451925	16140584321	49718173930	1245531094	813329601	32724	8309017	6491690	457713362	37.2518
2020-09-16	664539530	30769986455	16107612177	50682289026	1421286455	822410832	21083	7413878	5363814	642142809	36.4743
2020-09-17	512578971	38151810523	19899531080	51695424541	1735400721	825621808	20639	8055321	5056583	724376668	36.3658
2020-09-18	482149967	26341903912	14108357740	47248825663	1282349756	699241251	28171	8525936	5537057	854470275	35.3146
2020-09-19	331216806	22764204008	11049507684	37361830219	1043485055	617795834	23491	5032435	4536717	788572671	32.868
2020-09-20	343197520	24699523788	12292195784	39841903146	1091283585	682896131	22399	8422417	6233043	833203064	32.0249
2020-09-21	462503299	28884999244	17398267133	51961935426	1718957623	566692194	24304	12456024	8852332	819968335	33.9659
2020-09-22	340023558	23621787804	12732578043	38413876677	1019583831	316907647	20813	7562523	5216065	1117047349	34.6079
2020-09-23	446713264	23788661867	12899346599	43424219416	1646803535	501076416	26439	7928218	5333341	571624	35.1008
2020-09-24	475917196	47144380902	15714304470	45065266037	1937069766	596569914	19405	5944434	5385019	607585	34.6415
2020-09-25	442583904	39348590957	14381086966	41889632698	1770527280	904408695	25442	8564331	4658197	607568	34.1776
2020-09-26	490827676	46852525493	13049148579	37079804018	1589059311	649321135	24759	5855941	7179882	500619	32.2583
2020-09-27	435755666	53745972818	13598126926	36832675909	1388129507	727996428	21800	6075747	5278210	631855	32.0953
2020-09-28	530311672	47762394731	14258455166	42448311096	1722817156	825058842	13338	10550661	6498016	756560	34.3968
2020-09-29	612454595	46582396602	11600013236	37215776820	1630882291	688007846	26708	8075409	4967555	524885	35.0664
2020-09-30	566560144	44171073700	11818610610	36326500299	1571088310	615414657	21123	13329937	4633864	523378	34.6904
2020-10-01	630087805	40023134100	14679481911	44191606929	1725071846	743737566	20680	14286406	4751838	617844	33.2545
2020-10-02	638940976	48661453918	14215390463	43341045659	1849001296	828579008	22777	19252490	6242491	786051	32.0584
2020-10-03	495908650	44660271563	10060167889	29434211991	1261839176	553029310	20628	17425254	3494128	1577545	30.3607
2020-10-04	514574736	71251776995	10696959020	30365398041	1885456462	697459534	23846	8458067	3234399	691924	29.9239
2020-10-05	425642119	47537578009	11809507622	33618477224	2159900755	625952257	23918	8670580	3564080	783325	32.2406
2020-10-06	505088690	42623695307	12830796112	43474684779	3068832281	997995413	22237	13363689	4847803	864540	33.4581
2020-10-07	394557518	37799458436	11929918060	34832780084	1894313447	613251111	20492	9128975	3693006	954873	34.2782
2020-10-08	431553686	63314794397	13461017711	40437506638	1984994731	690490593	6014	8765787	4973734	966662	33.987
2020-10-09	465984452	22799117613	13043501763	40570731731	2104833281	762383014	23068	10133449	6739631	1184025	33.7589
2020-10-10	426434526	22877978588	13618484324	41298643279	1957706164	923715999	19589	15105977	4781844	2635281	32.413
2020-10-11	408482939	19968627060	12584512533	36190854082	1851962086	797480086	21910	20521833	5555026	443164	31.7895
2020-10-12	718406691	26163972642	15867455424	45422749776	2117892928	821299647	21529	14010724	5844350	701559	34.1551
2020-10-13	600050050	24241420251	14226744838	41852256541	2098212018	823217251	20089	9394262	4238451	2895785	34.4858
2020-10-14	460297911	24103426719	13918846567	42676684541	1954936434	713264193	20424	10892440	4463965	469810	34.3269
2020-10-15	504135680	24487233058	14964182545	40681227712	1652788747	562197282	20138	9229519	5715643	736716	34.5157
2020-10-16	546849696	25635480772	14670784817	42355198410	1656312547	553561875	21151	8621259	6052616	643528	35.3929
2020-10-17	377026508	19130430174	10951115359	31063236700	1173505925	472005227	21569	5286868	3691761	436707	33.5924
2020-10-18	440840685	18283314340	11047103109	29893695719	1238720802	432851135	24690	4006836	4487707	480221	32.5909
2020-10-19	385913101	23860769928	12811242092	35567986142	1435700560	490775170	22836	8104061	5769206	460017	35.5408
2020-10-20	493774162	30915821592	13741586582	43872844120	1526376279	707955236	24732	9235436	14538314	815451	35.3115
2020-10-21	510855830	43414712626	20241324322	60904084735	2306399543	779410099	25057	11941582	11192006	1065896	35.3692
2020-10-22	530907796	34729759598	15772846485	51457694149	2827483708	933335641	24837	12483415	7394566	1014609	35.5682
2020-10-23	514504830	28974975003	14256222052	45364336403	2125734863	1110973427	21425	13800272	5600290	1309846	35.4867
2020-10-24	407454460	24542317940	12201739194	38024192721	1590424952	868194497	22879	10000606	5927865	1431935	33.2517
2020-10-25	391997739	24406920575	10890207469	37992408340	1484930709	722743351	27578	10476660	6320599	659169	32.2873
2020-10-26	624224136	29461458313	15155684229	53856600950	2390566065	880221833	26119	13070863	5061191	714170	35.0136
2020-10-27	715978374	33749878156	13940434102	50594554703	2273574015	913522302	25082	14792137	6970258	830456	35.544
2020-10-28	477279858	35867318895	15276441134	54295663450	2375598739	876721856	23748	11488928	5414184	776842	35.8299
2020-10-29	426303252	56499499598	12920477749	45899362605	5451698743	883054980	32276	11206851	4174138	698005	36.2349
2020-10-30	531974962	30581485201	13688056970	48310061722	2364402263	855782606	9663	10089228	5283244	949911	36.3651
2020-10-31	360596998	30306464719	11276963426	42514424089	2100764094	662592019	28454	7037647	4593309	760236	34.1453
2020-11-01	338657898	24453857900	10475146018	34361640768	1855741696	609565849	25729	8132346	2756057	709325	32.8874
2020-11-02	390864652	30771455468	13997574252	47077503200	2412875798	817756720	27002	8869227	4528513	726691	35.1541
2020-11-03	457901613	29869951617	12588494762	45019168827	3052524907	859629132	25365	11110777	4467710	752366	35.7149
2020-11-04	383972480	35116364962	15126077675	51351488942	3335786074	1041738046	27148	15443851	5640213	2791160	36.0033
2020-11-05	299236756	40856321439	15440711038	50361326125	2949508995	554496502	27622	12278861	6977454	2834743	36.3823
2020-11-06	343104562	39837841971	16738305610	52898738178	3282591092	717731180	30680	13832227	7032446	1785399	36.0137
2020-11-07	362934993	35024953706	18873289788	56226369647	3395345984	861840304	23256	14113962	7313446	1530596	34.2616
2020-11-08	321186882	26632075029	11292383601	36518314883	2364742336	625787081	28125	7680706	5007590	1194468	33.5413
2020-11-09	335957338	34149115566	13704320630	46110330836	3079413903	802272882	36316	18633032	4700956	1756647	36.3223
2020-11-10	310738349	25574938143	12090381666	38577912936	3488798458	700753239	30993	10065005	5202074	4312197	37.4582
2020-11-11	279645463	29772374934	14075403511	42668662479	2811079099	631585357	35569	9289845	7830767	2908598	37.8052
2020-11-12	266092376	34175758344	12877327234	43616955783	2443233108	634274545	31177	9537270	6200199	1695840	37.5763
2020-11-13	292737428	31599492172	13191505725	43464032776	2989109717	477838893	33560	8016837	6897059	1650617	37.6465
2020-11-14	254114574	27481710135	10312037942	37625148237	4433908911	432474021	28505	10959554	4467465	1466884	35.2799
2020-11-15	254946427	23653867583	10308617165	34845215193	3613774298	358303858	32626	6677585	4582744	988525	34.066
2020-11-16	275039274	31526766675	11441239444	43959721427	4105697051	400498894	22032	8703463	5799757	1366929	36.323
2020-11-17	320321793	39006849170	14593057877	55094987084	6002566535	622568575	37337	12113590	6105426	837188	37.5234
2020-11-18	327690836	49064800278	17880199224	68784549701	5684799554	692683324	31195	13585726	5936576	1333033	37.4876
2020-11-19	282317319	36985055355	12473929218	53334422091	5230574728	590674105	35480	9450623	4999353	774524	37.3169
2020-11-20	321436881	36992873940	18629943296	58285960281	6283633942	688553865	30552	13834225	5341411	685601	38.2989
2020-11-21	419204706	39650210707	20757099184	77062206041	16206296041	1385060442	33406	44604050	10494730	2401924	36.9409
2020-11-22	426289161	41280434226	21967049601	80187383235	19097682286	2294032112	35600	44631385	14754489	3434812	36.7032
2020-11-23	433686948	42741112308	27272302872	85808045491	20715303968	2203606418	39247	50462838	27214958	1687424	38.443
2020-11-24	840230024	51469565009	23281758100	99911012514	32826193388	2566224959	32604	82166263	40535621	6057770	39.6328
2020-11-25	599500600	43710357371	20088492893	86889311262	23569614498	1773041979	26438	51310508	31144362	14550117	40.7291
2020-11-26	659590250	61396835737	31104004592	114616849233	23673915793	2523183036	31373	49823165	28076497	6364271	40.189
2020-11-27	361093513	38886494645	16831105703	71012323469	18713160692	1505708870	33443	23917912	19032445	1901289	40.6343
2020-11-28	338275296	32601040734	14770243833	59622219575	17173561815	1932319047	31804	24458399	17190929	1532577	39.4899
2020-11-29	347773041	31133957704	15017517758	56283936388	15391721339	1731327207	32119	20497051	11712445	949150	38.8771
2020-11-30	389608481	47728480399	20276867833	78422057481	17398359053	2151589402	32760	27659099	14719168	1445929	40.8051
2020-12-01	467818960	49633658712	27178964465	91231924619	16985355820	2071556994	42311	27933098	14467497	3614352	42.9971
2020-12-02	371441750	37387697139	16883292129	65320503081	12874875863	1367595805	50731	16075906	10170483	2651352	43.7586
2020-12-03	324897560	31930317405	16146190946	53438971741	9884297219	1287927035	32785	15314662	8439495	4798706	43.9744
2020-12-04	362626786	33872388058	16337589997	57391362137	9629062989	1200621758	37409	14782204	9703432	889085	43.5144
2020-12-05	307895991	27242455064	13498010566	46459783524	8565677726	1036100099	35734	12285542	7437968	1826648	42.6171
2020-12-06	249993855	25293775714	11290893016	41702527218	10280250882	886137949	36861	9628386	6893698	860374	41.4649
2020-12-07	238972454	26896357742	10720480962	41553114205	7718537440	789426236	32820	21093891	5807275	3008260	44.0863
2020-12-08	323672206	31692288756	14398919320	51018510966	8302771172	939164987	32721	16320473	7379525	5301482	44.4785
2020-12-09	323390504	34420373071	15855915840	58645762362	12648574700	1320752603	29334	15783422	8158054	1108221	44.7647
2020-12-10	263890750	25547132265	11672582040	42906892986	9695432997	798550525	38823	16303251	6065228	1556848	43.9077
2020-12-11	278060132	27919640985	11098819124	46855379778	10708202570	704854539	33790	16215433	3742964	2662816	44.0032
2020-12-12	238973887	21752580802	8534557897	37175152958	10925057158	519780651	31167	13558416	4492969	433781	42.6364
2020-12-13	265728020	25450468637	9070377862	39919658599	8534780504	675025745	28969	11402091	5309889	8787702	41.5257
2020-12-14	335453986	22473997681	8125837102	34855969067	7110439196	587078385	26932	11695970	4672874	3877436	44.1503
2020-12-15	294288115	26741982541	9326645840	41060539775	9052977849	607184173	32818	12064175	4029907	2212015	45.6502
2020-12-16	347039607	44409011479	15817248373	65892006749	15158282218	976699799	30417	21159026	10584896	2082865	45.7223
2020-12-17	479985920	71378606374	25479532147	107057692974	21429914951	1188727265	39134	31788052	8943852	2147400	45.7058
2020-12-18	359055461	40387896275	15756303983	68567341447	14936843250	1101018945	32342	17510265	4998722	2444127	44.5741
2020-12-19	534843839	38487546580	12830893778	59773866553	11188586674	586684841	37280	21713204	4799824	25654934	43.387
2020-12-20	583559932	37844228422	13375855442	62633975828	9611613770	729191687	28353	21321683	4472239	3538043	42.5398
2020-12-21	583000547	45852713981	14419493621	70204823309	9852685075	1139902286	33942	21409917	12092412	2996026	44.4208
2020-12-22	563925549	44171632681	14745890080	72277839948	15134323976	1138400653	46968	17332830	5239691	5016698	44.0286
2020-12-23	582613805	51146161904	15261413038	85019037325	19793483656	1484453887	38095	42748028	7920686	1406329	43.5708
2020-12-24	488263504	41080759713	14317413703	70696999694	16742652289	1470292431	33693	21414465	4665830	2145143	42.4495
2020-12-25	421026462	42068395846	13520927700	69379207764	16321189804	1119917804	25635	19317765	5894066	2758881	41.6886
2020-12-26	434464851	48332647295	14761125202	70249332948	9984475081	1191970341	33611	21748449	6496601	1680320	41.2692
2020-12-27	567285548	66479895605	26093552821	95264858228	9250325478	1578354821	54608	34715111	12184717	5363917	40.5815
2020-12-28	611476292	49056742893	24222565862	76757036205	8389871765	1732151279	38916	21730246	9590422	2149069	42.541
2020-12-29	938849532	45265946774	18710683199	76792619209	12970077098	2967669490	37080	18297577	5938706	1477663	42.9711
2020-12-30	501223201	51287442704	17294574210	72666964921	8894036560	1849432295	45480	15285444	6158563	1274012	42.8717
2020-12-31	404140896	46754964848	13926846861	61468463255	5363979601	1132268397	41104	26769898	6741231	1795512	42.2793
2021-01-01	459165743	40730301359	13652004358	60509986287	5888429287	1122218004	48480	15791601	7189966	7545801	38.9586
2021-01-02	521965394	67865420765	19740771179	87333964442	4773658725	1408849504	42415	25174949	7897599	1936126	38.8931
2021-01-03	758008613	78665235202	45200463368	120425679796	5109898871	2303857909	44375	36641056	87271356	1131829	39.2051
2021-01-04	807877171	81163475344	56945985763	125906387011	6141918380	3260699086	68347	60563730	60359794	5823835	42.0729
2021-01-05	644270927	67547324782	41535932781	101918715244	5378491929	4097207384	87865	88086747	29457285	6998724	42.8056
2021-01-06	641021601	75289433811	44699914188	116105139289	7552726810	6170988900	61887	79394660	121560800	18679687	43.2314
2021-01-07	829964770	84762141031	40468027280	129467601516	15955049240	5149188552	62622	67880370	684710719	3905104	44.4762
2021-01-08	650561500	88107519480	44334826666	131555961745	9825829516	4560690774	54753	42792494	315611625	2802717	45.4515
2021-01-09	590039660	61984162837	33233105361	103292241007	7184429145	3655608662	47570	168732251	114926470	3576808	43.828
2021-01-10	701488832	79980747690	40616938053	135437984723	9647740012	3732911206	53400	89703670	81165263	3874246	42.8311
2021-01-11	890728694	123320567399	60733630300	180779058885	9787288503	4768803200	53804	68731536	150443613	2697418	44.4956
2021-01-12	567249584	74773277909	37494601692	117509616511	6557418314	4037298875	47080	40350215	226925604	1541945	44.7321
2021-01-13	542384725	69364315979	30109792795	98217076295	4831812051	2656935144	72595	52741201	97041178	1513250	44.5603
2021-01-14	534108764	63615990033	33410915929	97567813514	5277189444	2686785564	50635	48666768	63671728	3629143	43.7531
2021-01-15	562019413	67760757881	35972039310	112214718054	4955409029	3171984602	56486	68908955	68427464	3566919	43.4042
2021-01-16	604218252	57706187875	32319240157	101603530718	4116256007	4476161885	35857	55033051	106711450	5853157	41.6976
2021-01-17	664875513	52359854336	29258032819	91132972168	3488557208	5617481334	37753	45209516	62160912	32392311	40.8257
2021-01-18	586905636	49511702429	25817455560	81024209658	3239112861	3480282508	41793	78156653	83208042	8064051	43.0902
2021-01-19	750638729	57244195486	47195935190	103734629698	5583136814	2957453653	40471	64935906	64254614	7813536	43.1886
2021-01-20	684094133	66834573161	46784030909	115893865966	4528341598	3281600988	30823	51586970	51028099	10807076	42.8365
2021-01-21	621983627	75643067688	45932464754	125636003892	4453463443	3567902823	35622	86327769	49765688	5068425	42.7546
2021-01-22	561072899	77207272511	43918338506	121548669235	4501765714	4066222238	31363	58496921	51531341	8952411	42.9382
2021-01-23	468609053	48354737975	27253895441	80722167203	3018882841	2781033956	38512	40985253	35395141	7082411	42.0382
2021-01-24	450486066	48643830599	36418163554	84413124756	2472431875	2539663711	32170	41530395	62663964	5574538	40.9326
2021-01-25	507172505	59897054838	43565777745	101158851200	2925493997	2339817092	39965	45520330	48452377	6053583	42.6365
2021-01-26	546536514	60255421470	41572917750	101647526020	2790821503	2557745015	28885	37134884	26794466	3985122	42.7311
2021-01-27	519618043	62576762015	39394416990	105901637306	2940937079	2666764973	27257	39597307	36842976	3146216	42.6676
2021-01-28	533847527	76517157706	34637234789	104090387181	2793379611	2863036709	35404	35353825	178916991	5879379	42.6746
2021-01-29	651771603	117894572511	53611955259	183670639698	8031899348	3367098095	28905	56485963	156026168	4975255	41.9455
2021-01-30	533768579	65141828798	30616574234	115648742489	24417465997	2866173269	39816	51518412	75281087	2971217	40.0514
2021-01-31	512545443	52754542671	25198853581	101327508212	24394851756	2455679992	28533	43518572	52117911	3047395	39.3539
2021-02-01	1256933735	61400400660	29210670920	117812471778	34974233953	3838085989	60478	46488077	47837140	6412636	40.4465
2021-02-02	1006694242	63088585433	45437142801	112355343051	12756138062	6504904709	38087	41494305	38485953	4986482	40.4718
2021-02-03	714000888	61166818159	41874566399	106216534834	8672301822	3648896567	37567	48070063	34464375	13725745	40.0904
2021-02-04	940905214	68838074392	44396871836	130071476669	13193400182	3553059568	32207	53602577	41513893	8090032	39.9717
2021-02-05	1431595319	58598066402	40108628454	116242339499	10229060640	6808411307	32681	147996598	89191153	16893568	39.1799
2021-02-06	2114553792	71326033653	39873420648	121039422025	7625571666	8109402422	11029	205129351	49687023	45217862	37.0775
2021-02-07	1493688265	65500641143	39889440151	130348566847	7495069765	11252055620	37925	99620628	46940747	14192981	36.4139
2021-02-08	2133574291	101467222687	48012285956	156718232410	8180714581	9056514741	34525	202840399	49002480	28004173	38.9242
2021-02-09	4425849540	91809846886	44180727529	155577364901	9634769935	5885048712	52062	241232230	147065923	11752281	39.983
2021-02-10	7000323240	87301089896	41916084617	167294523848	13793347172	12667653585	35436	274655754	84957522	17211193	39.8391
2021-02-11	2809765027	81388911810	36021495262	144658901916	8979459920	10627183208	44854	934230159	194039108	24539243	39.8065
2021-02-12	2981627650	76555041196	37905036865	147107216422	13950086407	8035829513	62870	376795724	422367819	18819757	39.0737
2021-02-13	2116751635	70250456155	35359490535	153120142052	14161115005	7532474270	50919	354775523	123063693	24931172	37.6695
2021-02-14	2312597445	71248675228	31439114900	138353850761	10460949240	7159401195	31143	247297194	83122568	22335317	36.1244
2021-02-15	2414986848	77069903166	38955610883	162693579145	10563510365	8979888270	31911	496828062	149432988	69249208	37.4828
2021-02-16	1925775294	77049582886	34269369268	141032763591	10310430732	6948621246	23964	333511577	108712407	19734106	37.6839
2021-02-17	5236224271	80820545404	35955412703	139150324868	9332962077	5841828077	7259	235064889	97183818	18563326	37.9618
2021-02-18	6110987389	52054723579	28255902969	94966568287	5621706995	4918032802	28246	408335245	144780681	64797200	37.8616
2021-02-19	17982945189	63495496918	26268814253	113649609569	6896487164	4582877243	10190	342322930	102332881	19175615	37.9045
2021-02-20	9680520706	68145460026	34696091102	137486320908	7892199926	11454890463	9271	255013928	97856320	14789997	35.851
2021-02-21	8505963719	51897585191	23626547717	102446076715	6569716153	7042361464	2219	156950114	65745173	59766247	34.5517
2021-02-22	7885768925	92052420332	42409646036	169690403440	18769236632	10562051439	5329	317231034	135374548	32705831	36.5945
2021-02-23	8280752930	106102492824	52029864713	195964923867	14359021786	11201900117	18659	341557648	129730693	23215032	36.61
2021-02-24	7154121651	63695521388	31329000537	129007383618	8015468859	8481334623	2956	279468196	88191128	15122567	36.7945
2021-02-25	4059853073	54506565949	24481681873	105464333625	5952353924	8248286269	3285	152468931	66796874	17316239	37.7753
2021-02-26	4167145958	350967941479	31435997881	124624106848	6476253874	14884142109	3323	132629066	75323889	13577977	37.9972
2021-02-27	2755271254	45910946382	20742103233	94710037977	4756622833	19141980288	9535	126697614	34435597	13572218	36.515
2021-02-28	3129699003	53443887451	27637026080	106489914975	4325860134	15732556180	10244	106988945	41108139	30620598	35.3869
2021-03-01	5008256561	53891300112	24032838645	96252860017	3547533777	9775330113	18057	108541996	38126346	8530343	39.6255
2021-03-02	5882262804	47530897720	22523669722	92797362841	3388591213	8118255106	4855	111558890	32039921	12374219	40.4057
2021-03-03	5827707431	53220811975	22674780680	94786928488	3304301858	4937160429	241	114348268	38305725	449351295	40.5702
2021-03-04	5580339595	52343816680	22906118718	103244765110	6027421637	7164490225	12453	221259077	41948820	30226560	40.2074
2021-03-05	4969642573	48625928883	21067146937	87483469989	4288262516	7325099027	9968	408373465	31899518	13954594	40.6479
2021-03-06	4489684331	34363564661	22746262366	66739320404	2758849692	5348048001	1611	139665537	21049099	6438248	39.0241
2021-03-07	5081569247	43137459378	23809935410	70107811561	2364586464	4204795554	11211	107629674	26578638	80258804	38.0404
2021-03-08	5016770824	48597428048	27630991158	88859705060	3587390975	3557114310	4359	98452479	50647994	68906259	40.4603
2021-03-09	8676266998	50912227385	23461244507	95447392493	3020728025	5317733185	277	136816739	79101141	14854218	40.9529
2021-03-10	4544623650	57295577614	25154173185	94996172814	3271277631	4215428913	8597	119075145	40779605	10352331	40.2794
2021-03-11	4676132222	56772343595	24013132909	93576067866	3186670815	3633460869	24040	249474324	54022154	45433022	39.8322
2021-03-12	3960814749	55689944702	22435821312	99392797660	3326213717	4224893051	33218	155149915	60036015	42388893	39.4068
2021-03-13	2903774859	60669829814	25014689475	105301861825	3212270555	5871086058	2898	100001907	30639751	17011719	37.1047
2021-03-14	2044273970	43901225564	19344589211	83527066354	2509435800	3738147940	6394	68673781	29459632	10745933	35.9046
2021-03-15	2488528410	66419369890	26244738810	110958014435	3116009271	4545451677	7254	131226854	35965693	11396392	38.4106
2021-03-16	2425543830	59749798599	23828509590	101176062799	7382009786	9502962157	11589	115576699	30091317	9673261	39.5163
2021-03-17	2271426252	60258313191	24512917348	94297363539	4341765347	10046495758	11303	91958467	32243079	25983330	39.293
2021-03-18	2445995134	55746041000	23263845504	87360030730	3265976425	11392835545	12247	78526765	32883703	32800655	39.8064
2021-03-19	1873443830	49063873786	21249297710	78992617747	2626051305	7970282918	13833	66857921	25403982	25356096	39.3149
2021-03-20	2004752539	50361731222	22677674970	78910215980	6757879312	4316999916	5027	202150692	30155356	37565803	37.4987
2021-03-21	1718563711	51943414539	22977404620	75434025575	5539749484	4064084727	4541	115996902	30922830	20039679	36.0918
2021-03-22	2323911466	56521454974	23599296129	86052511859	9732075816	4058067310	3581	234524478	43871826	50375913	38.0249
2021-03-23	2010488139	56435023914	21998237965	87718238071	7610195005	4609407773	2707	608822781	34438524	195168107	38.6747
2021-03-24	2385752951	70567223787	31228051473	97177670255	5446433135	3759287517	1468	249804207	32443212	54347291	38.6305
2021-03-25	2314734091	67999812841	29650328701	97273950074	6061921454	5732698268	1455	187851894	38878092	24579962	39.1137
2021-03-26	2099285452	56652197978	22548516548	82935770974	5807865028	6325795912	241	154833209	32274545	30482719	37.8402
2021-03-27	2457659540	47266542233	18102277710	73586222744	3684247475	3106871131	7841	117196485	31052076	22798721	36.0867
2021-03-28	2527142069	47686580918	16599472938	69313550904	2795107715	2397009016	9000	102951807	35186523	48793980	35.3794
2021-03-29	2067448661	57625587027	22796570548	80873581836	3549650231	2554597106	504	139460537	39685055	189383802	36.0026
2021-03-30	4039620710	54414116432	22512781703	82702790409	3831603058	2517422843	1469	139271769	36976507	214174562	36.9804
2021-03-31	3545493416	65520826225	30226902621	111253962206	4849764990	3190463749	3465	134359847	108026744	131260580	37.769
2021-04-01	3718677616	61669163792	30914259795	108310288784	4725008531	2309789364	2293	164348597	47389692	50806134	37.5141
2021-04-02	3950524039	58727860620	34862511022	103736039046	5404854336	2909026267	9545	127639601	47583919	55561894	36.0161
2021-04-03	2953164849	59641344484	32011518871	109584392991	6757992981	3355350115	9533	113918483	80590652	42720157	35.135
2021-04-04	3200674446	50749662970	26006501902	99459708393	4613898769	2166855014	941	80256994	40563251	24420768	34.8524
2021-04-05	4073047973	60706272115	28889391170	132303093446	26415199263	2992739340	0	247742956	60993913	38826084	35.7317
2021-04-06	5277448222	66058027988	29222865881	145941395057	36955175105	6301229657	0	212320166	52421890	37203240	37.3238
2021-04-07	5976362849	75645303584	36116271935	161005666625	21942171678	4771395490	0	167734929	60798638	13263709	38.2643
2021-04-08	4550316562	53053855641	25312956529	100309980611	12888349509	2315835365	0	283779452	56916613	7298490	38.4628
2021-04-09	4701175013	46655208546	19812472092	86500025530	10235269531	1678933674	0	238101855	62893271	26189044	37.1885
2021-04-10	6160670397	58238470525	24986243611	111560200798	25547794935	2481275569	0	294920100	55933377	23222451	36.4077
2021-04-11	5697422904	46280252580	19692836132	100277986732	21224874412	3636786443	0	214149883	34174004	14441678	35.0711
2021-04-12	14436315725	51828688519	21727936609	106711464727	13216559312	4918248258	0	148047432	55878417	5690538	37.6995
2021-04-13	9433830832	69983454362	29456642939	137132738350	31123574741	5896543066	0	243013333	60320987	13598867	38.0953
2021-04-14	7452346448	77451779687	35592822986	172073450566	29025829007	9596107541	0	237189514	49216971	13161078	38.1242
2021-04-15	4608061831	60954381579	32325606817	134206127794	15403982671	5337358369	0	142998948	44615135	6060586	38.137
2021-04-16	6886285728	84293007468	36196928256	232378434390	20594074869	5692183858	0	542778751	88884117	8813078	37.7075
2021-04-17	5195399091	66138759198	32349808978	178501336545	14507135285	4058018560	0	352398741	3678250064	7677412	36.2165
2021-04-18	6711806048	97468872758	50696368718	226468468195	22933939682	7454680286	0	600269754	2317506128	10820747	35.1818
2021-04-19	7141301320	65344865159	34060654971	169646878924	17637508685	5665978235	0	411576193	662698868	8854348	36.9553
2021-04-20	9330924061	67849323955	39433483315	171214521691	15562116615	4855633658	0	419972303	283731544	15269414	37.4519
2021-04-21	8456300946	54926612466	38899067643	130529572776	12545052977	4078624182	0	250028992	200325438	5147945	37.0574
2021-04-22	8342960849	74798630778	53575904724	166853483576	14899537552	4693396293	0	280980689	126796492	7745937	36.5617
2021-04-23	8893557870	86668667320	55413933925	200928310345	20235915090	7196378408	0	415875548	161996503	9234369	36.3733
2021-04-24	4070234640	49014494781	31854226936	105265165685	8586287312	3566224272	0	194456502	102812208	8210977	35.2437
2021-04-25	3419309603	46117114240	31814355546	91733321074	8573604939	2465672138	0	210839572	123973321	4814853	34.0621
2021-04-26	4072866875	58284039825	35208325408	114746493323	15417459290	3201086934	0	307263154	97101209	7268474	36.2882
2021-04-27	4050720272	49448222757	32275969215	100848882802	13584693517	2985492683	0	242344952	100040587	9313750	36.7725
2021-04-28	3648784689	48000572955	34269031076	107174178546	9272726011	2981476669	0	276765146	82111332	7637048	37.5043
2021-04-29	6585918998	46088929780	32578127990	93716158086	7633164142	3997566407	0	191635759	74198967	4881154	37.5696
2021-04-30	5741358048	52395931985	29777179889	99120376275	14160854005	2691072833	0	166012179	93509705	5378601	37.1624
2021-05-01	4065705136	42836427360	28726205272	93561408428	8206771323	2030816122	0	122756702	315954503	4684342	33.461
2021-05-02	3765184551	38177405335	28032013047	87140031400	6933641361	1994291746	0	110352187	413578877	3333820	32.258
2021-05-03	5274868721	51713139031	49174290212	115365514515	7612512785	2398404766	0	173128088	181501323	4905235	34.1815
2021-05-04	5728175230	68564706967	62402045158	184507815469	12855752789	3342089372	5579	226246383	161537971	6077829	34.9987
2021-05-05	4248449283	69241316747	48334198383	194666058568	13318453320	4797068103	3031	202997139	159089958	4691637	35.3816
2021-05-06	3975000211	69523285106	44300394788	209142160582	16099528279	10679657004	1369	465644158	136191755	11428820	35.346
2021-05-07	3658116306	68434023376	39607240515	195953903780	10400571927	7324573762	3491	416207652	167977627	16327488	35.6027
2021-05-08	3910931715	65382980634	50208491286	154970468014	6349608020	3959173109	1718	181802663	104187442	19280126	33.7618
2021-05-09	4321052943	65906690347	50568290278	177124716916	8243079607	8065503276	1837	191188692	92399048	9869299	33.0516
2021-05-10	5157435389	71776546298	62691789007	196654261473	11181774844	6463330466	5858	230915721	102646129	12375444	35.3589
2021-05-11	4865455319	61308396325	52679737865	175304543466	7973181908	5428571805	5956	153407997	96334443	7877915	36.7032
2021-05-12	4311561442	75215403907	69023382175	179881127372	9272699846	5338469591	2193	174148551	377462538	28850341	36.4191
2021-05-13	7417114170	96721152926	78398214539	238503239903	12358993946	14513419581	1092158	324305459	2346961210	45059119	35.1132
2021-05-14	3735474448	55737497453	48174271215	157669573391	7570332417	7654204713	263352	166616858	717165367	10959763	34.9911
2021-05-15	3480395174	59161047474	42422321751	160240116663	13321419261	15517858775	69565	125964705	266058874	4932720	33.7204
2021-05-16	4047395255	64047871555	47359478734	156189820298	12405363634	12524150427	30479	393488846	171479808	5719488	33.033
2021-05-17	5123430659	74903638450	54061732774	174105627753	13573485606	11250259740	32641	232678231	159840135	8411722	35.4863
2021-05-18	3548216902	56187365084	40416525218	139497732905	14847139298	6744829200	21220	165240711	201145177	5473336	36.0618
2021-05-19	8779943654	126358098747	84482912776	279067455600	20523476458	16313794033	20747	402097339	208267525	9027062	36.2399
2021-05-20	7093839295	88281943359	67610826680	203389167819	13626658452	11788522531	45052	237013984	288272740	7402470	35.8994
2021-05-21	6291181865	82051616861	53774070802	175788781082	10998911191	9055414507	58146	241776503	152925715	11779009	35.0967
2021-05-22	3871242832	57377273240	42089937660	123183907998	8750076614	6572397780	6052	141539343	74840841	24375695	34.2551
2021-05-23	5336233746	78469274361	56005721977	166357484552	10816054413	9297651823	15093	193499478	94796706	8674661	33.7359
2021-05-24	6066277282	67359584098	53697121740	150726607629	8239461926	7365907636	22834	168562899	125554839	6153278	35.3538
2021-05-25	5656677341	56211915803	49558333256	133337899988	8637179369	5723130829	29581	113719283	72937609	4514669	35.7285
2021-05-26	4502557689	51346735160	42499766020	115346863805	6376977398	6638876193	4434	156011520	89916242	5026732	36.1804
2021-05-27	3965850350	43210968721	33373635283	98115089359	5204084865	4266751905	1943	106844210	100278240	9176672	36.3819
2021-05-28	4482824807	55200191952	39999114805	114444985848	6082828979	5373114660	3573	97591396	67346808	4893530	36.1599
2021-05-29	3070017878	45231013335	33773720220	93338666927	5156278121	3902596499	1327	61905361	47559453	4540162	34.7037
2021-05-30	3246314973	31646080921	25876619428	76081689608	4077064725	4974774760	2946	57995132	38618564	2952462	33.7627
2021-05-31	3865691845	39009847639	31007383150	87983357586	6277821474	4491096277	8424	63213760	46595381	2777986	35.9453
2021-06-01	3425775257	34639423297	27363223090	84110288079	5606414479	4123980990	2352	72038953	52818452	2233885	36.8356
2021-06-02	4486850584	33070867190	27723267359	80399629557	3598008182	3453620094	852	121307369	33389654	2032661	36.7485
2021-06-03	4370188399	35460750427	30038207402	79950612936	3661357809	3443770332	1028	147654469	110090631	2263088	37.0174
2021-06-04	4951450795	41831090187	34173841611	92563710563	4638523697	4583062567	703	117817440	236088529	1991378	37.6204
2021-06-05	3956143113	35959473399	30496672724	74062610826	3257149049	2969362191	1062	110055190	94776294	1907788	36.3926
2021-06-06	2101917655	28913440585	25311639414	54108953419	2308242807	1748045655	1082	62717356	46625288	2628738	35.8352
2021-06-07	2927240962	33683936663	30600111277	70487554952	3466113432	2644319967	3921	106296725	53365940	5772019	38.5643
2021-06-08	4491122307	49902050442	41909736778	96727203765	4491339501	4318242183	2006	137886475	62235569	4598770	39.3156
2021-06-09	3543408536	53972919008	36075832186	92231696007	3990884688	3551319865	3249	113364983	68666802	2946172	39.4896
2021-06-10	2505012942	43576032854	28753626390	72706032485	3157272780	2366588153	3172	77121344	46025693	1926382	39.6034
2021-06-11	2269923678	38699736985	24832564195	62233050872	2502880892	2477031735	318	63292070	41746249	2666199	39.26
2021-06-12	2146761411	37924228550	25724364410	62020661713	2731548390	2801038421	769	59504950	38286881	4881402	37.7078
2021-06-13	2171880359	40669112838	27092945370	62855843708	3059837086	2785909000	1788	53861582	33799822	3103599	36.5923
2021-06-14	2271215183	43148914673	26964576331	64693139740	3005221040	2543903347	1703	51130540	33729343	2673450	38.8057
2021-06-15	2246535807	46420149185	29005279219	69666548571	3585820721	2553205553	501	48962301	41021670	1625846	40.3104
2021-06-16	1626149384	39211635100	24101926180	60779453764	2916163481	2139361752	4202	45484796	28943683	3348259	40.2425
2021-06-17	1379161855	37096670047	21871633186	55428282562	2684672890	1731974000	3261	33815655	28820616	1990677	40.2994
2021-06-18	1613940591	36200887275	22752818388	58250506049	2509639518	2128905021	6250	39885516	35807879	2396591	40.585
2021-06-19	1140833816	31207279719	18765854896	48324762375	2208439278	1829155405	1780	42059039	29032326	2287037	38.9998
2021-06-20	1756674565	36664034054	22535930423	57176763747	3068578656	2319196952	17664	53149484	31785421	3436298	37.4574
2021-06-21	2911962314	52809038594	33745173825	90616591970	4048720475	3987752749	10398	79211837	48928173	3566048	39.8618
2021-06-22	4089344405	58964353058	35547251725	101175206595	4784173339	5960971784	9094	112419978	62037933	4193318	40.4342
2021-06-23	3170293549	46317108925	28408659206	78451207170	4239151745	4931021068	3547	68278962	37506534	2498812	40.1268
2021-06-24	2323626593	33123368116	20272845769	54635236494	2781916002	3368353999	8043	37718608	30276720	3308104	40.2245
2021-06-25	2317971593	40230904226	22774334998	66436810480	3120943105	4343177013	1505	43751896	60621444	4144731	40.1761
2021-06-26	1921847994	38585385521	20637542361	60323833680	2458620798	3241467640	2172	34185070	42992277	1626466	38.88
2021-06-27	1521388056	35511640894	19885474742	53158745469	2329301222	2371576551	1280	29808744	24950831	1293232	38.6608
2021-06-28	1722578691	33892523752	25514602841	56773812735	2323398761	2292440816	1610	32026027	33283654	2727745	41.9147
2021-06-29	1946428384	37901460044	24815124419	64868482234	3325816845	2589787987	8728	43400011	42199002	4429672	42.1804
2021-06-30	1903538448	34059036099	25828056268	62591206838	3097076849	2591116345	2005	43058084	35091895	9121513	41.8529
2021-07-01	1357794786	37838957079	29061701793	54577458289	2553971177	2002167965	7734	32469850	25334771	9218577	40.5079
2021-07-02	1133632645	38728974942	31796212554	45626594041	2061607208	2159409781	3023	33929219	18232546	9305059	39.9603
2021-07-03	1113777297	24383958643	17433361641	41194990425	1872819597	2028094099	1205	28133181	15292355	3661501	38.2792
2021-07-04	1387395766	24924307911	18787107473	43066655708	1885241527	1806362471	2344	37850311	21751935	3574780	38.0733
2021-07-05	1504869977	26721554282	20103794829	47215849676	2076373188	1759460737	1928	39787635	25045176	2090466	41.1728
2021-07-06	2203265498	26501259870	20891861314	51054194253	1938959239	1477699691	1095	38663874	21153897	6491403	42.3416
2021-07-07	2067233169	24796027477	22398345285	50370827531	2077976604	1349405773	783	54243285	24715732	7379564	42.783
2021-07-08	1883785090	29910396946	23188123689	54546974469	2348704558	1580104997	5939	36140362	21371962	7170156	42.9379
2021-07-09	1358583891	27436021028	23029574602	48513127150	2380083031	1566915921	1540	62603683	14718111	6295580	42.7958
2021-07-10	1179686219	22971873468	17581542471	39811881630	1788373889	1102564201	1674	28559801	10184405	3561904	41.0554
2021-07-11	1189805384	20108729370	14705386138	33700882503	1495491616	870305644	724	26321535	46698316	24292430	39.8166
2021-07-12	1614469810	24321499537	17768129077	40963905755	1908473825	1198732016	1413	23462842	29187924	7841863	42.1421
2021-07-13	1231759805	19120856669	16621628658	40689021551	1860938764	1243604284	2687	36348428	26687864	18844748	42.6261
2021-07-14	1646743038	21376531210	17342819679	45371034562	1945120121	1647061755	4124	34330181	15435539	8552747	42.0829
2021-07-15	2242114046	21300524237	15688092552	45208496773	2027622754	1637907431	1320	31198933	13031099	6050110	42.6024
2021-07-16	1688212208	23699476918	14884569147	45730099926	1902793058	1626548127	1891	32703404	18404451	4231604	42.7677
2021-07-17	1298507379	18895018942	13364282076	39163445316	1796242080	1487211065	6721	37548638	13174696	2151645	40.3402
2021-07-18	1254819647	18787986667	13791868728	36385511871	1567538722	1354296229	3326	27146609	11238240	8264107	38.9386
2021-07-19	1514754521	20434789545	14157735481	40152920396	1706406670	1061358016	5675	29361418	14009174	14611180	41.3185
2021-07-20	1819454491	23148267245	17368597636	45790527475	2026435206	1782242052	6642	38150124	20618457	15037527	41.2526
2021-07-21	1957623339	28203024559	21253359756	57772259331	2610318312	2074843118	1054	36345090	19433893	5739673	40.8608
2021-07-22	1495118544	19555230518	17495480331	45353041839	2520533539	1494732916	842	25964771	11611710	2535164	40.4068
2021-07-23	1849700307	22552046192	16200392492	48879632451	2206128472	1215895311	700	36733538	14056565	7183830	40.5566
2021-07-24	1644709273	21664706865	16057446601	51306998692	1967190260	1227752700	304	38716179	19948607	3690490	39.1556
2021-07-25	1351522797	20856685287	14566483636	45864253744	1707767305	1036357455	1175	29186417	16962552	3033208	38.6303
2021-07-26	2572081528	51022126212	29614324233	92450192578	3879282541	3004669560	14731	63591436	30950250	7757492	41.5578
2021-07-27	1870220991	35097370560	23067480378	67906963431	2800102572	2145865207	5316	76909137	16071485	7283304	42.0591
2021-07-28	1626648048	38702404695	18991302378	64211172842	6452960527	1793329178	32835	40576941	19600096	17318322	41.7379
2021-07-29	1384576144	27167146027	16313373113	49910679856	3717954855	1466954743	8917	30702593	73672141	70036155	41.535
2021-07-30	1588918308	33072782960	20212848934	58525027371	3328523561	1556740433	3914	62551824	28020942	644506249	41.0645
2021-07-31	1717984015	25802845343	18001710283	51394668827	2612372196	1312376664	2430	59833147	17125051	82256488	38.8733
2021-08-01	1788390755	26688438115	22697987055	56095370226	2529023488	1862585305	2632	95412068	30318926	25024891	38.2579
2021-08-02	1348495243	25595265436	22162754104	51732217398	2648561558	1431593693	2585	39882061	17092822	23355308	41.1589
2021-08-03	1365471563	26189830450	22696753413	53595668066	2857095374	2100675041	2729	37328128	43978991	18734388	42.1202
2021-08-04	1279262186	25372562724	25038698173	55269578265	2796312041	1899638009	3224	33812485	54660055	10205059	42.6042
2021-08-05	1551187442	35185031017	31057928075	67359787062	2387435275	1722512650	12869	40817970	27529308	145252580	42.3103
2021-08-06	1623970506	38226483046	26528577879	69278482398	2444020492	1882912649	12507	47579007	29788782	53959504	41.8706
2021-08-07	1903003766	40030862141	33081467129	83779571867	4067148040	2489155525	3301	51386361	45950765	25756992	40.778
2021-08-08	1547133821	36302664750	28433638008	74286538738	3954749759	1977739378	1331	41177158	35098169	10812856	39.5689
2021-08-09	1648422571	38734079049	31983260936	77735706184	3739417343	1821319632	6137	42319807	22622056	9019016	41.7177
2021-08-10	2150475826	33546019517	27605221710	74336970320	4002349584	3460499377	6113	76715804	24945587	15315178	42.5583
2021-08-11	2542670896	34319709073	26729035052	87167321396	8213874830	6144078169	16179	103244487	51484381	17821812	42.2968
2021-08-12	2217067872	33723620826	25403699845	82791032054	7613283957	5590812297	20674	86472556	182912047	18311470	42.4091
2021-08-13	1724229835	31744259539	23868866254	73792175888	6425779147	7661020085	3843	105861906	86062004	10242958	42.0488
2021-08-14	2023364348	31211354442	19860862133	76879764304	12107814480	7965959274	2787	101676372	36071718	14089503	39.787
2021-08-15	1826134192	30988958446	22166205051	77556076133	10899164864	5964077684	1244	56949673	27015239	46983001	37.6686
2021-08-16	2620571467	32776876610	23080039949	84438013592	8364848221	4479074279	1318	76953109	39520547	15682493	39.588
2021-08-17	2572609791	33451362600	25509056745	87487581579	7620119367	3862425430	2368	75964472	34567893	12928438	40.5277
2021-08-18	2288117050	32194123075	21539248425	79562378117	7559385803	4919304569	1544	61076512	28639422	8285630	40.8728
2021-08-19	2549215331	37204312299	19546290360	79535190853	6781867994	8287149082	2824	62111103	28771317	20117348	40.8499
2021-08-20	2451578694	34706867452	20885619828	75007653647	6600353564	8323304733	207	63597557	30761826	10146107	40.4143
2021-08-21	2120660728	40585205312	18113977628	77546194009	4955470066	4710945373	2974	54480744	21908466	9464738	38.7998
2021-08-22	1826865701	25370975378	15983278460	63054090156	4452016856	6726764969	3400	92448104	187712196	11249010	37.1896
2021-08-23	3857489743	34305053719	20511110509	78500144394	6299948689	9761269047	3864	95907944	76834909	57259980	39.8009
2021-08-24	2978438301	35361168834	20131028906	82298987461	6109699877	9395142433	2550	82450747	47783883	105112754	40.4918
2021-08-25	3289398273	32646349931	18902728235	78253794427	4735020572	6920886097	5276	72291313	49997498	65870690	40.6565
2021-08-26	3277913533	32666549568	17405668117	75138574324	4914724770	6555135612	4758	67879317	60041710	17309055	40.3671
2021-08-27	2563319587	34511076995	18489602004	77373122984	5062671613	8077144313	693	68099428	55864698	13502214	40.1345
2021-08-28	1676741698	28568103401	13709633698	62963190536	3655937721	5503772825	3458	41363089	31188396	8086367	38.2183
2021-08-29	1763538464	25889650240	13296586731	61330496817	3456541619	5290685515	950	40598223	45591610	23328119	37.7818
2021-08-30	2007036766	31847007016	19306924485	72843224247	3635181352	5221151798	3702	53277592	49848186	13721724	39.7129
2021-08-31	2378049328	34730363427	27280502987	86200102965	5897781233	5085983512	170	54931596	66209063	12903917	40.3874
2021-09-01	2303587593	39139399125	30070890104	86157816302	4937053998	4652638822	1662	217959798	51445608	40704968	40.382
2021-09-02	2324361979	39508070319	24387397330	85187889141	5456908792	7376031836	3155	959267579	41597999	28236607	39.6881
2021-09-03	2051522050	43206179619	26207765094	94333024390	5896982947	5244576777	1921	438772431	41048219	206718167	39.6364
2021-09-04	2310249697	37471327794	20806963328	84730751345	4284360888	4675923261	2296	805740428	44003796	525269305	37.8644
2021-09-05	1899639214	30322676319	18371468576	80204406658	4077886190	4259327908	710	343555344	62906545	237986464	36.4912
2021-09-06	2206397359	38884105426	18674691198	95052134923	7403887685	4625766871	2563	315525301	65163882	59437155	38.3793
2021-09-07	4471687569	65210059683	39131346397	163058669007	11310427430	11700337851	2886	372410949	87417619	64761714	38.4212
2021-09-08	2940929033	49007762488	31738430771	126616185419	7367876460	8032727286	13581	306686218	61690810	24227095	38.5432
2021-09-09	2392139922	38672657013	24118055831	99828369723	5171653352	6031548418	13678	196223003	49243961	25948911	38.3608
2021-09-10	2306735739	39154666597	22355974097	96977805029	7726257543	6130460769	561	303072073	40054569	68200988	38.2857
2021-09-11	1567255682	34499835245	18627122934	77837822625	3986494412	8670619500	1191	109042425	41045083	17984496	36.2392
2021-09-12	1671909230	27881980161	16810411424	73080229538	3403286576	8111330870	5482	92975801	33638957	8811669	35.4537
2021-09-13	2194763765	40969943253	22721552948	97652941470	4391908806	6214066598	2512	113831317	35346596	69316186	37.3688
2021-09-14	1598465255	38652152880	19125420848	77354384513	3378813327	3934706576	6047	168832118	25872937	62366914	38.816
2021-09-15	1838828414	30484496466	17548551804	67018323452	2997048680	4185888557	3341	152094309	29394450	33403208	38.6974
2021-09-16	1720989872	31764293754	20093903064	76304339417	3168621354	3323103389	6624	100958856	25734231	22599631	38.1442
2021-09-17	1516642578	28727713711	17722363229	67211526457	2989925804	2448833581	4065	355108490	19440893	37095578	38.2489
2021-09-18	1310349981	28575630451	15995220233	60077519832	2308814476	2118771218	2637	147398832	17933213	8637079	37.0838
2021-09-19	1243314915	26967722648	14257609743	55435472929	2148537763	2224777431	476	87883814	24837966	9320854	35.9815
2021-09-20	2344102082	43909845642	27371684581	100128036827	5775337511	5935941714	4896	165780427	58497057	28803922	37.5638
2021-09-21	2045164899	48701090088	30405062665	97283217005	4787985414	6063428617	872	130963364	35698934	16778763	37.024
2021-09-22	1678913732	38139709246	23742102645	80708278656	4813963292	4876595304	985	167743040	55824092	13893375	36.8176
2021-09-23	1576382603	34244064430	18516291047	71255677560	3734263358	3463572829	3950	94544556	65145529	11940463	35.9913
2021-09-24	2081157733	42839345714	25595422789	93076113024	4425027059	6064304812	1085	110170153	49885430	8517488	36.0524
2021-09-25	1388464569	31604717236	18932786754	66583739947	3067009121	6081076538	1275	63527944	32361452	4595916	35.1301
2021-09-26	1958526741	30661222077	21172766310	78196884599	3142032669	4143032820	1681	87585678	24168324	5457318	33.9301
2021-09-27	1507056912	30980029059	19164053681	70088186310	3014579575	2990138100	4936	65756549	19861722	3638746	36.2397
2021-09-28	1294330921	30214940550	16895079070	66373042997	2818990506	3092923646	11211	63867939	16067739	4439774	36.8885
2021-09-29	2385693434	30602359905	15763456158	64767185195	3558174320	2869486117	11475	97274465	13992821	5409317	36.8962
2021-09-30	1796235646	31141681925	17661065099	65935536533	3051316850	2621620164	2755	106586460	14208384	118529169	36.8548
2021-10-01	2162493378	42850641582	22307625573	81411630527	5125674349	3235813427	10891	161695996	23043298	80596147	36.3251
2021-10-02	1740937420	30614346492	19202671704	67747297412	3884936924	2911039833	2177	272148582	21432647	14230615	34.4486
2021-10-03	1470899248	26638115879	15516566862	61784201197	3496121109	2331706759	2386	170736408	121128459	35603046	32.9634
2021-10-04	1647171955	33383173002	17747154101	74166327976	3164260800	2249001043	5648	114145940	46566857	23969417	35.5006
2021-10-05	1526827785	35873904236	16632591670	76210707722	3251465579	2090074822	4785	81314655	28095655	26250676	36.1977
2021-10-06	2006344571	49034730168	21855226591	96553805180	3806090854	2719301133	2926	194648219	29129168	57478373	36.2767
2021-10-07	1962989705	36807860413	19090322927	91580420731	3192050513	3265277489	5359	113209317	18436935	10777244	36.9327
2021-10-08	2678048368	34800873924	16222029488	79865522045	2577289115	1977478611	990	122866095	13671959	435671619	36.5061
2021-10-09	1404867667	32491211414	12707036942	67391135102	4844564004	1953066446	947	112455526	16725333	183299283	34.077
2021-10-10	1437068558	39527792364	16171746693	69927661418	5165905723	2036732421	1580	277038018	20687021	30809234	33.3652
2021-10-11	1473121389	42637331698	18579189588	75741431317	4022773988	2386202338	8675	575325064	14649687	15791629	35.8361
2021-10-12	3142304145	41083758949	18109578443	73275476508	3959747373	3467823586	278	157609971	21117060	11957109	36.1548
2021-10-13	5149146903	41684252783	16211275589	78117249743	3675636699	3088601173	1072	88681067	14619426	45791551	36.3019
2021-10-14	2486819344	36615791366	19443499909	68955958208	3184675623	2171800205	353	76434379	16421034	14067748	36.4134
2021-10-15	2804538828	51780081801	20966841512	89456766433	5364938375	3419909583	1486	106291377	26678079	55298963	35.7544
2021-10-16	1904086807	34250964237	16578095629	65419462010	3776545069	2415050040	362	72645267	21300923	12145898	34.0654
2021-10-17	1646437501	29032367511	15908090346	57600914728	3227519874	2044782419	311	69449876	18590220	6670160	33.0187
2021-10-18	1999805026	38055562075	17386204158	66503250420	3186066188	2594342479	381	57591857	21996592	6612213	34.6133
2021-10-19	1844483840	40471196346	15998757133	62387883982	2586014628	3071082063	613	42357117	18087480	9883500	34.7569
2021-10-20	1890415594	40788955582	20338319988	70187915900	3394782025	3023618047	2137	87637999	18958001	6674837	35.1126
2021-10-21	3081793454	45908121370	28220661820	84189482202	4035726860	3967007331	2258	89141294	24459679	7344967	35.7238
2021-10-22	1962748496	38434082775	19432937968	73919161798	3296407032	2785878320	1111	116986599	22052807	10206567	35.8465
2021-10-23	1170864603	26882546034	14781537792	55395032239	2236173913	2115938187	1326	57871356	11311942	8956634	34.4895
2021-10-24	1246191889	27316183882	14978083638	66669467996	2240272602	2188895748	4239	60022145	15100764	5219443	33.6971
2021-10-25	1337787876	31064911614	15995727040	66194185821	2595663483	2398064828	839	50187792	19414674	3983793	36.3584
2021-10-26	1486193826	34878965587	17157714562	77630649473	3933349796	2803084142	844	118733256	30585676	7820815	36.0247
2021-10-27	2340091135	43657076893	26219530404	124069805053	6433932056	5058404282	857	133227387	25989896	14628206	35.8032
2021-10-28	2626956133	45257083247	25958154575	121660107352	5528214768	4494724914	755	76675291	23543673	6243725	36.0883
2021-10-29	2667451365	36856881767	22967641914	87302831458	3549325709	2884450462	765	60267770	72187225	7173873	35.4273
2021-10-30	2194893915	32157938616	14615490626	86474453142	3261273038	2313950989	1821	208193645	269351348	114885353	34.3371
2021-10-31	2076289915	32241199927	17498160238	91561112863	4607785327	2446176744	1786	234300320	87877164	20751394	33.1675
2021-11-01	2535579529	36150572843	17985288261	87025283378	3655823943	2649338831	1120	97368310	38078169	11374911	35.2948
2021-11-02	2401108112	37746665647	20794448222	149878312204	3609677729	2459979881	602	89355653	33831882	12154502	37.2712
2021-11-03	2567651316	36124731509	21220463155	89436836448	6526803610	4722705987	479	93837952	38406096	18085704	37.9278
2021-11-04	2260479871	32615846901	18415244464	87280485610	5210115532	3301214469	614	74288510	38200449	45556470	37.0989
2021-11-05	3675930507	30605102446	15086003586	76677676369	3572443866	2274851985	652	71939151	20623606	12950614	36.281
2021-11-06	2779927044	29094934221	14429076700	65151095549	2630197378	1883049324	265	61137972	17887289	57172215	34.1445
2021-11-07	3017167868	24726754302	13541376033	55905241687	3384556620	1871914235	2614	37893426	19069353	9783401	33.5821
2021-11-08	2828112534	41125608330	19290896267	82548510715	5547697296	3157370460	273	82955506	32209184	11266914	36.3618
2021-11-09	2198989754	42357991721	20834172627	93002275939	5211033825	7356647142	2652	143363210	32046278	74939109	37.4075
2021-11-10	3653998344	48730828378	22748160545	113809197171	7430166330	6436473948	0	160484454	40306677	14114572	37.3214
2021-11-11	2341652507	35880633236	17933201129	83970826408	4904300953	3597674965	873	72095794	28211646	7484357	37.5381
2021-11-12	2209163398	36084893887	18316060208	82883678293	4230289448	2818140241	783	61932516	41782057	16078645	37.4084
2021-11-13	2106170805	30474228777	14457436261	65797472687	2889142419	2022529448	417	55974495	41610266	7704040	36.403
2021-11-14	2101401990	25122092191	12172962219	54429579952	2210065757	1527465250	1530	30032509	23914374	5043344	35.5822
2021-11-15	2146877925	30558763548	16275851299	64113625426	2850390389	1411134707	798	57846820	122632235	484845378	37.6957
2021-11-16	3772957260	46844335592	27417502801	98954557342	4829173281	3400794601	1405	334685530	143887975	2052890079	38.251
2021-11-17	2704847734	39178392930	22183461850	84478860409	3701959225	2869765024	1023	417547928	66753239	841494993	37.7502
2021-11-18	2917116815	41388338699	21383250893	95287465626	5394362498	2511854943	518	163720899	51978666	179611345	37.4578
2021-11-19	2481119529	38702407772	20626269711	82193745588	3716379231	1897885322	2228	87974147	32029661	93107978	37.8668
2021-11-20	2336197759	30624264863	15448261277	72417177800	2575832703	1632660169	1426	68812398	23334183	1439696298	37.4294
2021-11-21	2055539646	26123447605	14094831413	69057268195	2213864918	1252654509	3834	94335647	26873511	792997697	36.4483
2021-11-22	2251971535	35036121783	19752218877	79375135623	2844568485	1581033619	1897	538538298	27464929	165174870	38.8255
2021-11-23	2927434189	37485803899	22133497059	84196469142	3098367613	1765447419	695	184246194	26236194	228136697	39.2956
2021-11-24	2917418688	36635566789	21838037128	84317323264	3151964356	1983587289	690	159660549	26630134	208840249	39.7414
2021-11-25	2537227998	34284016248	18705358318	91394294449	3107133471	3072612884	1393	214051774	23194467	171714543	39.8437
2021-11-26	4254504824	41810748221	26281795488	106740129710	4293461689	3011271612	1023	153910114	28219235	81956839	39.4867
2021-11-27	2485529516	30560857714	16515693874	73666340601	2410404614	1560548721	483	59878996	19412253	45861308	38.3828
2021-11-28	2731676788	28116886357	15953126340	73452340871	2605488239	2236244253	567	80057744	21299357	33423945	37.1776
2021-11-29	2425803182	32370840356	19086475837	73041134842	2917313727	1801591216	689	94664351	18743774	89505766	39.702
2021-11-30	2781531694	36708594618	28626354111	87396693339	2949826821	1814169292	580	95134755	0	29116942	39.4629
2021-12-01	2806563703	36858195307	27634826695	80908197091	2570587577	1666236481	736	82558598	0	31016416	39.1656
2021-12-02	2378758113	32379968686	21502671027	77139535799	2250871711	3716108059	737	230729096	0	380278048	39.2162
2021-12-03	2483348354	39789134215	25879591528	92639344690	2714612022	2675040145	700	119845069	0	57696981	39.1917
2021-12-04	4458419873	61385677469	38478999182	138598008408	6970805726	4076290725	1079	162311518	31983757	54550534	38.1869
2021-12-05	2394235567	37198201161	25533062707	82054153191	3553480780	3034823821	496	69039564	21835789	21284174	37.2998
2021-12-06	3567503629	37707308001	28229518513	93691250219	3447952788	2642050277	739	90511378	33216793	77970886	40.0291
2021-12-07	2112954675	33676814852	22366213354	76247192218	2720124735	2210387832	132	65630905	26540987	79397060	41.2822
2021-12-08	2245501623	28479699446	18704315119	69621457268	3038966909	1764297116	163	52005995	30084736	28842730	41.2186
2021-12-09	2132955304	29603577251	22296131874	69831553004	4555815213	1670588001	160	67267352	20748923	22486426	41.5352
2021-12-10	2089946472	30966005122	28014595631	68959994142	3267095314	1721213997	159	57792121	28529686	116777059	40.7829
2021-12-11	1824951693	25775869261	19131502454	57132834419	2056974461	1693932686	162	35242066	28129902	24987698	39.6027
2021-12-12	1307635490	21939223599	14057603914	46141935617	1628060313	1473164555	78	36703404	14742117	12046022	38.091
2021-12-13	1900967743	32166727776	23999841386	66458705759	2509034504	1448791702	588	46991588	19943943	25663831	41.1377
2021-12-14	2232411089	34638619079	23836759957	72787499023	3477802545	1596202685	648	42449156	22068577	23023100	41.2625
2021-12-15	2079796859	36541828520	26411188833	77440719349	3088068968	1634066534	2883	51273213	16065779	16557193	40.9033
2021-12-16	1500825557	27268150947	19825531254	60612599459	2178245900	1293311594	1402	50710788	15457766	30085319	41.3079
2021-12-17	1804795681	32902725329	23143541098	69599166416	2364224847	1376131289	2380	52514514	20787453	18283745	41.3521
2021-12-18	1294574825	26098292690	19530895889	55813387710	1806931648	1057989368	512	25683300	17729065	10740467	40.3483
2021-12-19	1199582659	25154053861	16167785597	49752180810	1576121375	1220196479	883	33665892	14080272	9058499	39.5061
2021-12-20	1467380399	30961902129	21589690675	66647887174	4587029518	1365306484	1706	40365176	13969505	11173934	42.2304
2021-12-21	1461697111	27055803928	16388555198	55687834682	3748952692	1149078005	464	143758360	19869929	16665637	42.8786
2021-12-22	1597323976	24447979559	13921756199	57931430463	3317199427	1528804985	991	111000512	13719913	11199251	43.2438
2021-12-23	1867124970	28223878108	18007273742	69151777565	4257231145	2068524292	586	67854788	15683701	21890458	42.572
2021-12-24	1677259160	24367912228	12769090623	60467261268	3864725087	1337799712	428	53111535	13888169	17330908	40.4788
2021-12-25	1305388019	19030650914	10894785525	48124514320	1747049348	1005403101	96	72410516	10771811	11892565	39.2527
2021-12-26	1576727325	20964372926	11197244172	50593058831	1324703098	1111799397	310	101701720	10734800	8547790	39.0946
2021-12-27	2180356553	24324345758	11424360002	54788742594	1788981449	1891237484	12768	74894050	15542882	13874881	40.9453
2021-12-28	2791585162	33430376883	17299472803	74531099414	2281985956	2111991275	651	266779883	18748384	13967246	41.0755
2021-12-29	2159325741	30049226299	15722555672	63544101067	2050248751	1516774796	3847	212096453	16381767	9761598	41.769
2021-12-30	1950603827	26686491018	12925377999	54862404131	1880399926	1292798472	819	110697053	11594977	7800947	40.4922
2021-12-31	2020489898	36974172400	14157285268	57299598140	1736939791	1271633462	779	96146156	12268029	10398950	39.1795
2022-01-01	1622547014	24582667004	9776191466	43336209524	1156464024	851279685	503	71050235	11497884	4690847	38.1367
2022-01-02	1462276185	27951569547	9881471548	43202922802	1134033205	881893010	107	42997962	9659937	2145419774	38.8881
2022-01-03	1949153130	33071628362	12080777893	54125933259	1428968710	956659954	117	44148666	13158865	831048368	40.9372
2022-01-04	2200879165	42494677905	14030925983	60765931554	1514079366	1014646349	432	78401801	26901921	434974193	42.3957
2022-01-05	2870757788	36851084859	18061338502	77225535519	2252733064	1416139355	237	80686331	17710171	163200141	42.8564
2022-01-06	4400228627	30208048289	24293791313	71751236899	2165022786	1559075484	642	67389659	10652248	100636556	44.0342
2022-01-07	4613172287	84196607520	24494179209	82344370614	2329624598	1751707653	640	59417613	14625354	50106283	44.4589
2022-01-08	4068139021	28066355845	16037732700	62394894090	1792091501	1499054949	640	76609687	8930354	36794191	42.5077
2022-01-09	3347862691	21294384372	12334683863	49109221960	1182503166	1088569809	169	53551883	9213720	1037650633	41.3173
2022-01-10	4156063326	32104232331	19535744145	68455690767	2014043704	1481621292	507	68185338	13248803	554574082	44.8859
2022-01-11	4600615710	26327648900	15211447193	59061400900	1897366203	1089929557	269	67515229	11584229	261589443	45.3233
2022-01-12	4131335431	33499938689	16662871689	62300703831	1976047994	1651269250	248	42526084	18273331	144660607	45.4327
2022-01-13	4151007744	47691135082	15294466275	63231903910	1578656460	2022506483	245	64133071	12319444	248940339	44.9411
2022-01-14	3112235914	23577403399	13562957230	60503324000	1576111969	1855980787	118	36449021	11929113	87086170	44.522
2022-01-15	1766015929	18371348298	9619999078	41922988280	1029135167	967735764	58	27352700	11496062	53589069	43.4705
2022-01-16	1771927950	17902097845	9505934874	41551382127	1005077258	2436680646	176	23444350	5998871	336336172	42.9251
2022-01-17	2134608006	21690904261	12344309617	51430977642	1406443014	5285117130	371	56416567	6841642	83292201	44.9394
2022-01-18	2106859289	22417209227	13024154091	52799723207	1510069237	4287066351	281	67646525	9520538	46838390	45.3367
2022-01-19	1780063381	23091543258	13187424144	50127231375	1446126322	3304139176	82	37006675	23785767	52857202	44.7188
2022-01-20	1881741995	20382033940	10645922764	38591713522	1251475248	1686210420	778	22401240	15136924	107736487	45.2427
2022-01-21	3647221590	43011992031	26796291874	86570105642	3150758603	3009627794	74	70616865	29616532	70024600	45.71
2022-01-22	4226932408	39714385405	27369692036	90441827607	3613862355	3930474859	347	77427481	27471094	107363881	44.2903
2022-01-23	2786834863	26017975951	16481489511	57296666670	1851934913	2362627205	352	42093859	24857750	137298144	43.5148
2022-01-24	3210871602	41856658597	28220804648	88845381041	2759980202	3237316963	172	50926288	164821515	75527888	45.1223
2022-01-25	2325661159	26428189594	16179776932	58560287216	1731121388	1766326155	276	41325169	64639616	54330747	46.2822
2022-01-26	2226973227	31324598034	21229909340	70750980627	2302112575	2437592239	211	38270652	75050822	93422985	45.2222
2022-01-27	1952844398	25041426629	16126522783	53950927548	1586137620	1519972359	93	29986548	22407507	48398402	44.4321
2022-01-28	1592850476	22238830523	14666227351	50688257403	1318006848	1206550586	174	24511941	78889868	126580793	43.534
2022-01-29	1330610935	17194183075	11172062661	39357192812	958847124	913122499	127	16327249	41653787	79489550	40.792
2022-01-30	1289330238	14643548444	9501221177	35043713256	870878596	748084610	350	16510041	28632836	37338197	39.4257
2022-01-31	1386778184	20734730465	13778234614	45082693892	1266538239	925666321	56	18458470	32722175	36400518	41.3546
2022-02-01	1392647608	20288500328	13194846235	43193864245	1183031072	1130552843	759	24392340	24269173	61027799	38.0225
2022-02-02	1290849744	19155189416	13876301217	44198324772	1182736030	1086043481	738	41747923	21738876	50960082	38.0802
2022-02-03	1202744039	18591534769	12755505065	41979444063	1042290345	873675008	740	38363955	23565877	59467855	38.5349
2022-02-04	1711084752	29412210792	18987223729	59154422463	1543180484	1178757518	794	44751012	25735481	127580861	37.822
2022-02-05	2039010962	19652846215	13102093957	50686325002	1760389771	1363912644	399	39306705	23002474	104969330	35.8689
2022-02-06	1427593921	16142097334	9466018022	40572292703	1095140341	911521818	420	20969740	20055821	68759917	35.1217
2022-02-07	1755674427	28641855926	15197063785	64635714287	4197403037	2107219347	311	45456557	23294189	60897441	37.8611
2022-02-08	2247004672	33079398868	17136080906	72230569455	6159382645	2267265855	437	45524062	33857144	72271631	38.397
2022-02-09	1601745132	23245887300	13951308490	53386706331	3760269362	1239455609	144	67088258	26804462	37155793	38.6682
2022-02-10	2037888603	32142048537	18629485080	77334791717	3535002566	1810255178	110	65631683	30415607	39477179	39.0834
2022-02-11	1714654174	26954925781	16043881065	66753002645	3346204748	1395763170	109	43649456	27553345	116068630	38.1766
2022-02-12	1372516416	18152390304	11254355757	49138854287	3457258389	1401190670	52	28056022	23234153	46630910	37.2344
2022-02-13	1151509777	14741589015	9054963563	41277090178	2504198747	1066206015	52	28050987	17576783	24069387	36.5648
2022-02-14	1269083662	20827783012	12164552172	48318327792	2401300497	1261583495	553	32888446	16924399	36322924	39.0159
2022-02-15	2538883559	22721659051	13921257873	53542330209	2249706300	1370174980	125	39991538	22328786	41079137	39.1621
2022-02-16	1670788158	19792547657	12352406833	48729582312	2165008058	1028924852	153	35833612	19909796	87986569	38.4764
2022-02-17	1644013199	26246662813	15860206214	59426477844	2798023719	1093325576	67	34114902	26040799	49119122	38.786
2022-02-18	1554511893	23310007704	15748173433	52679060916	2913093056	1288743412	78	23517743	22856444	43179888	39.3583
2022-02-19	1192395484	13736557863	9774183169	37278604791	3325442943	1104597763	20	42780376	17675682	23889525	38.0678
2022-02-20	1431745519	18340576452	11641437834	45611091002	3041836889	1429017666	697	37566295	20211137	37688008	36.4619
2022-02-21	2164511484	29280402798	18646392740	72043746349	3580522306	2072270994	713	61694744	45384576	51314233	38.6976
2022-02-22	2037210077	25493150450	16360200507	60539262856	3539593096	2058499639	139	38097722	29687005	53985941	39.7672
2022-02-23	1644707704	21849073843	13382637240	54845607157	2690184820	1824386011	54	33502685	28799116	44967777	40.836
2022-02-24	2972951900	46383802093	29312342666	107952010250	5146799150	3629367685	94	81965538	54075017	64664401	41.2951
2022-02-25	1839035023	26545599159	17208902048	66025345539	3460713330	1652894219	446	45670072	29870979	190015862	40.3437
2022-02-26	1319208551	17467554129	11724648351	46708690534	3051695701	1099934921	916	29986750	24566185	90661174	38.5967
2022-02-27	1600855952	23450127612	16150857254	57257598779	2733141782	1278510571	853	51671686	24938083	41468429	36.559
2022-02-28	1868349380	35690014104	19266124733	72330789600	3053923291	1779202386	381	48642840	27731646	49703692	38.8121
2022-03-01	2885318336	32479047645	18757425786	75388694286	2877778057	1778795527	564	54231443	32352433	121630020	40.2829
2022-03-02	2045870796	29183112630	16636517503	68076385283	2401047273	1262681262	594	38124242	26879736	51221571	39.8868
2022-03-03	1598018507	24967782593	13091199728	57033279685	2213014779	986233549	637	30331630	22520124	32348076	39.7438
2022-03-04	1740563403	28516271427	14496939024	61900652306	2359803521	1115108721	532	30786539	22121786	45965115	39.3199
2022-03-05	1321262776	16975917450	8072368396	39306054797	2297850919	734896311	383	23261595	11405591	18999991	37.5494
2022-03-06	1305295273	19745229902	8872976607	43914369258	1862292224	670024869	386	24824342	17545846	19576307	36.8406
2022-03-07	2058321705	28546143503	14594098731	61333826920	2920222453	1040234323	374	31766428	20060551	31750295	38.9827
2022-03-08	1684540144	25776583476	13922922903	55667916973	1907305640	955952004	302	23356531	19859256	56820932	39.4122
2022-03-09	2425559108	32284121034	14173665398	67017876859	2408572082	980869497	613	30347931	17368929	44981742	39.6323
2022-03-10	2105808203	31078064711	13292477213	65784999972	2418938595	903650101	506	102119515	19736126	26071020	38.9215
2022-03-11	1550840418	26364890465	12382419582	58051333936	3478317257	792395101	357	32739855	15606004	22961896	38.841
2022-03-12	1211417865	14616450657	6532996574	38101124958	3730330472	493606091	323	26325936	8141812	12727515	37.5161
2022-03-13	1242011950	17300745310	8632000379	42268710956	2141326402	772035954	283	20026597	8280399	12483992	35.994
2022-03-14	1455465550	24322159070	11244398839	52613345077	2212291022	924771999	544	26220136	11440006	22236038	38.6578
2022-03-15	1360640456	23934000868	12861105614	52961395870	1830181545	832137304	542	25150479	11812603	90379657	39.2974
2022-03-16	1788844135	39616916192	17915109769	74673285342	2480411473	1233395707	554	32239310	142373698	35919421	38.5605
2022-03-17	1635657390	22009601093	12685265194	52913216462	1862028805	909733920	521	21746760	252701425	34861073	38.7255
2022-03-18	1666543771	34421564942	15830879093	64969319781	1850743124	792706852	550	24839152	80932253	24651445	38.7231
2022-03-19	1532550954	19664853187	11576463120	58881848497	2046393370	1103521076	574	36817560	36917632	32613265	37.1937
2022-03-20	1334193471	20127946682	12684727326	57837125338	1529598149	949951339	296	59457283	35877804	60611934	35.6267
2022-03-21	1657341491	24615543271	15206116098	64828148834	2485293314	1233477886	650	47035556	23511806	28974872	37.8689
2022-03-22	1795119554	32004652376	16830539230	71455738693	2370573276	1699537576	655	52817834	21531493	22115736	39.1992
2022-03-23	1645651129	25242943069	16008767658	68181581345	2076377569	3447683427	517	40746266	26908290	20173521	38.9966
2022-03-24	1831451218	31042992291	18070503166	77842904360	2278978187	3671006856	1315	79322678	23366059	33071711	38.6634
2022-03-25	1678265707	30574413034	17030503831	64320675570	1600059784	2232929187	445	43143187	94387775	35138748	37.9879
2022-03-26	1082240527	16950455995	8876420740	39871932342	1056420320	1407171432	649	40727630	32392012	22164159	36.4793
2022-03-27	1499505093	28160889722	13431866834	59103680528	1505124770	1322194562	607	79150012	26913938	103443930	35.2017
2022-03-28	2128699500	36362175703	20620450770	86217871591	3205464277	2304056098	617	71531387	26697095	56963197	37.6758
2022-03-29	1987696098	31397059069	19533323636	80447404974	2120020042	1761798381	313	65220202	19715707	58370409	38.1444
2022-03-30	2181737151	29333883962	15302506131	79713341087	1832671641	1424442312	291	54715759	17627381	52691403	38.1211
2022-03-31	2632534284	33327427106	17685495686	90489848043	2611691934	1745903089	282	138608245	19763408	202363707	38.0999
2022-04-01	2718206274	38162644287	20982988937	92250507858	2091887103	1687785845	327	67607667	23050249	196757428	37.4769
2022-04-02	2272901729	29336594194	23571556215	79916606735	1624227101	1224117012	846	64323003	19472762	182655038	36.4466
2022-04-03	2128734028	25414397610	15333808649	67183096448	1348476817	976725814	838	42868220	39842632	52335743	35.4129
2022-04-04	2248856403	32499785455	18209969743	79820905659	1876069127	2447778820	523	47056274	116592516	43364397	36.0873
2022-04-05	2268650039	29640604055	16681503199	71594982811	1548706718	1188106135	668	38499591	24103114	24490572	36.5635
2022-04-06	2323241738	39393395788	25632563639	92098510461	2527126540	1710318316	692	63294943	41142498	37492695	36.0907
2022-04-07	2125042415	26101973106	16745496605	61906251582	1628783831	1139697598	705	30028170	26068626	22717443	35.8055
2022-04-08	1951923760	27215995394	17557050669	64297486911	1684019539	926095649	690	28608343	24630729	23755832	35.8981
2022-04-09	1399108286	16050772496	9908112156	40069848333	1008306245	640896639	697	19959882	17132956	16807076	34.4923
2022-04-10	1410282903	17654475582	10427054790	43341611560	1046936968	626332866	472	20896075	18926315	16864986	33.648
2022-04-11	2192782724	33949912166	21891804831	73914574528	2367700413	1398303911	474	42066212	26730787	33159057	35.2744
2022-04-12	2140526232	30991500854	20235707410	68489224153	1990027592	1076130201	500	54546266	21370647	83976967	36.5176
2022-04-13	1932053164	27691105228	16088473629	57894656914	1678860044	791702878	446	63101703	16893459	32524071	36.3745
2022-04-14	1615484732	24342001973	15821419931	52908937427	1716488200	812010499	230	64016754	13595754	29964177	36.4778
2022-04-15	1242920077	21756855753	11256651536	42988969647	2897060464	574655010	233	28993247	12989326	32360633	34.889
2022-04-16	1022481382	16833150693	8766710365	35315439111	1526957904	468473785	255	20640440	6894379	12152147	33.6316
2022-04-17	1088306780	19087633042	10463091281	40964576376	1350930297	528371933	251	22381344	5969676	12851436	33.1541
2022-04-18	1925668122	33705182072	18629381299	68691204704	2134418883	1105222191	295	41494309	11939283	15342483	34.817
2022-04-19	1854452731	25303206547	14156035096	57975539645	1834225828	777142382	328	28355435	10042855	26966547	35.9978
2022-04-20	2035166767	27819532341	15547362265	66021482830	1798898557	828312845	319	34284834	11203059	24126065	35.3841
2022-04-21	2190281843	35372786395	20783591093	77014328066	1990297103	871111347	255	51477638	13127337	112138797	35.328
2022-04-22	1895749713	28011716745	16782795477	60728483573	1881203798	725788912	250	43297589	13151488	33679474	34.376
2022-04-23	1354484386	16138021249	9116955609	38357597167	1332520641	447997661	248	37161325	10265911	86254453	33.1728
2022-04-24	1222468479	17964398167	9696829579	39519383045	1108217932	487629549	257	30822737	9997682	34736093	32.3633
2022-04-25	1910707893	35445730570	22332690614	73256647805	2377291271	1139869029	294	48001042	21837667	24594215	34.9912
2022-04-26	1671963898	34569088416	19052045399	69068297656	2160649427	1020049782	261	41126322	9760560	18476729	36.1629
2022-04-27	1512587369	30981015184	17419284041	61043327313	1722422062	927312593	268	29939963	2411894	17558500	35.787
2022-04-28	2116381172	33903704907	18443524633	68392086439	1546067106	836357358	258	26478803	2136174	13076818	35.449
2022-04-29	1928209754	30882994649	18771041399	67899674445	1962197662	874797260	334	33286020	1984411	11484634	35.3209
2022-04-30	1467605770	23895713731	13520941867	57266339850	1649221930	868001173	827	42906757	3123640	13680209	33.5664
2022-05-01	1553846706	27002760110	15332730152	61420362842	1657999135	928448231	564	36862247	2385624	15732591	31.9926
2022-05-02	1388077917	32922642426	18609741545	63751566652	1687184077	805325174	277	43132832	2515315	17057625	33.0285
2022-05-03	1295877765	27326943244	13026093219	52924035065	1460418466	649650331	272	58531118	1677297	10588014	34.3428
2022-05-04	1714496792	36754404490	18186749944	72222517203	1959359438	1516023155	1236	49521445	2818218	13890487	34.8654
2022-05-05	2389487319	43106256317	22642925048	85679638685	2183469244	1802128590	752	49050583	4101813	14141408	35.2537
2022-05-06	1834770716	37795577489	21027599270	81327879764	2003273389	1312283636	558	32315310	2697542	11815600	35.6024
2022-05-07	1527960119	24375896406	13369276367	57202594793	1250412025	801558914	565	21689049	55475053	6821157	34.7566
2022-05-08	1875845651	36763041910	20802269935	77900163502	1505054300	1085127147	354	30098325	7913178	9852428	33.8729
2022-05-09	2943374129	63355494961	36333567678	120710294040	3297478002	2306123277	465	67084555	5847571	16911363	35.3466
2022-05-10	3210603809	59811038817	38202099639	128692083965	3455777036	2372592084	424	104670548	3801948	21357762	35.2718
2022-05-11	3870618668	70388855818	45743399154	159700404396	5290247987	2692548110	450	124853479	8691533	14773894	36.2054
2022-05-12	4739990237	66989173272	42463486402	141052751792	4641055357	2798263564	233	81542718	6673236	16056235	36.4535
2022-05-13	2774121165	42841124537	24816096567	87009885196	2949331810	1946134960	235	49490384	7469208	14202681	35.9512
2022-05-14	1884570404	28579868620	15457044616	60781876668	2021953522	1178703676	241	36601050	3096180	41647090	34.7603
2022-05-15	1611088257	25835372065	14846088335	53979914930	1427697924	1090431332	249	40619478	2462460	8387907	33.7042
2022-05-16	1754184298	32613897286	21459552191	62504490441	1839092427	1291715346	236	28654164	2193060	17692818	34.9834
2022-05-17	1584497815	29101473475	18509929297	55745978864	1598581919	935138863	267	45594170	1602076	24640215	35.821
2022-05-18	1520090732	31285268319	17740965589	56067250693	1599734223	933793601	260	30323971	1391233	67536304	35.575
2022-05-19	1646882950	33773447707	18734247914	59651836770	1557252121	939230823	277	29255142	2256709	41198476	36.5041
2022-05-20	1756670714	30749382605	15892482289	54960961209	1721877559	722609837	178	22479162	1954885	34299603	36.365
2022-05-21	1318736979	17274840442	8546822406	34924240134	875738315	428041383	179	21038657	1877144	80590151	34.6536
2022-05-22	1604297406	21631532270	10941123403	40965864100	896133087	489742264	185	20441042	1668898	106623828	33.693
2022-05-23	2228144099	31483454557	16434529708	58585612765	1399019792	753004177	177	24071295	2281049	103924461	34.9899
2022-05-24	2002782969	26616506245	13057109007	51053417289	1394251522	678125877	237	19542489	2939548	32781299	35.1898
2022-05-25	2008481372	27525063551	13364545730	50311844127	1587278448	589015500	339	18632657	1798627	16799721	35.1515
2022-05-26	2686414043	36774325352	23458681818	67771285444	2091610974	909554798	337	30907914	2683916	18862774	34.9861
2022-05-27	2593113824	36582005748	25470760032	67961870830	1927217638	922413717	251	27815615	14392810	19859949	35.3098
2022-05-28	1471633413	35519577634	23214777872	37159842905	865258883	448858644	248	17317705	2274886	12422790	33.8614
2022-05-29	1208835000	18093886409	10642556101	34572061153	752879867	444269488	250	17629093	2384848	13136633	32.7702
2022-05-30	2064357375	39277993274	19580808705	65155466235	1404448305	1185015742	238	26440974	2232109	20143479	35.275
2022-05-31	1711532960	33538210634	18363115560	62841794272	1738462198	3269050143	203	21354907	2670669	19964435	36.3853
2022-06-01	1763624947	41135817341	21037797760	68866735590	1569696040	1404107650	194	31593804	2793668	59617622	38.0237
2022-06-02	1228180850	29083562061	17065041354	50520845556	1298797541	1257661647	198	16037953	1216664	62783815	37.9231
2022-06-03	1115211127	26175547452	14878001811	43789145735	1284592602	910186327	189	25029207	1355800	17967455	36.8021
2022-06-04	805954970	16588370958	8677951273	30834183068	696569397	559861766	190	10981365	1136413	14945562	35.1641
2022-06-05	779603321	17264085441	8850385937	30872185296	726398938	478128224	299	9238264	876698	73498005	34.4266
2022-06-06	1470941103	31947336829	16518471852	51540243030	1221803580	1417826128	344	30688516	1517066	162548519	36.0644
2022-06-07	1752763456	40770974039	24020076750	67008901675	1666703798	1450579665	265	23278620	1625925	42848363	37.8257
2022-06-08	1136631692	30242059107	18041476023	52176620958	1183206226	1636846100	250	14345225	1579433	18063272	38.3143
2022-06-09	800984464	21692004719	12013083393	42359067750	911815336	1166081755	249	10256016	2384045	11871457	38.282
2022-06-10	1362797648	29867476527	18504740451	49685289881	1424539679	1170021356	242	14056570	2358585	59740330	38.2778
2022-06-11	1220361307	27246574439	21127089064	48736816876	1111401064	1232257018	234	16636280	2510564	23910061	36.4146
2022-06-12	1380200465	34163220274	23465074882	59051274983	1370072145	1474640183	234	18988826	3055643	22205395	34.6586
2022-06-13	2471570710	68204556440	45162788786	107410569162	2558939154	2551895485	216	36785593	4627759	22291821	37.3563
2022-06-14	2027226914	50913575242	33327826525	81024425505	1977069964	2241209963	196	28938897	7007493	19705057	39.1045
2022-06-15	2244407305	54912007015	37539999450	89017006423	2242860490	2335125416	191	28730298	3892042	18773686	39.6123
2022-06-16	1483212957	31183975654	18907671369	52400892767	1477710114	1226235066	178	18576756	1610065	32179253	39.648
2022-06-17	1108538874	27132421514	14591486540	43836219287	1381554091	872710309	178	15281581	1184858	36183125	39.6408
2022-06-18	1579731402	42009436760	21655406608	61973128141	1403189628	1214101657	188	22168380	2369863	14426707	38.3576
2022-06-19	1333254615	35329942625	21795481981	55603476684	1159418572	1050008285	220	20266405	2056259	14053583	36.4058
2022-06-20	1235838900	30818458597	19739691429	52157987688	1187888833	1096263588	212	15822524	1593559	10755031	38.0962
2022-06-21	1165714518	28970212744	15632089439	50165859626	1247582002	1018828248	315	16627189	1699295	14475378	40.1503
2022-06-22	1050984086	28574793478	15010593493	46130025676	1064144662	818977392	1285	28921487	1237444	24043998	41.4737
2022-06-23	1148541185	26188097173	14657862919	43198538082	927324605	711554788	1236	43988098	1733064	11015140	41.4577
2022-06-24	1127877901	24957784918	16981552654	46919267632	2253100828	945924412	349	11257843	2002252	10568347	40.6828
2022-06-25	915553554	18372538715	12481946184	36390241725	912142249	649820170	660	10662303	2016120	8402646	39.2105
2022-06-26	823875890	18027170497	12096607824	37228683270	789514304	842528877	176	10795791	1245397	7156610	38.6116
2022-06-27	841135242	20965695707	12492225250	39296953700	989571906	709992597	262	14404453	991502	42077541	40.7821
2022-06-28	1082126615	21381535161	14023205651	40773930242	1038924972	724759074	252	11292214	735304	52793684	41.1781
2022-06-29	1062609997	23552740328	15386286815	44380636377	1094664825	769352065	725	9878014	982636	14694364	40.805
2022-06-30	1088852065	26267239923	16350755497	45578518327	1456445785	903962268	193	11182619	12140078	166741019	40.5557
2022-07-01	1234215934	30767551159	17499453625	49683415220	1249145615	796619668	189	10493342	2742225	33887365	40.9918
2022-07-02	767361243	18100418740	9935603640	31666712588	608601610	494852064	178	7616084	953659	11934780	39.6527
2022-07-03	724525676	16390821947	8557248150	27890770459	728566418	439469536	221	6709634	1298305	8285598	37.6367
2022-07-04	1039372640	21594638208	13670889311	37816157114	1018446189	808524892	242	7219757	1460615	15182405	39.4821
2022-07-05	1310031377	26715546990	16195518291	46794873591	1130550266	766706338	182	10889155	1679356	24795169	40.5752
2022-07-06	1266715664	24598943708	15373536703	41932894214	1099742037	622551308	245	7004723	12252418	9966467	41.5008
2022-07-07	1108137930	25814972520	14230795894	41395542117	1037133139	619107061	256	7370231	4011988	9181467	41.8166
2022-07-08	1341618380	49899834488	16315929082	64720676603	1469173608	827327238	134	10710588	3409947	18340425	41.7939
2022-07-09	851653424	29641127858	8821353104	38957001478	602546961	666827059	133	6531853	1181536	18235014	40.4407
2022-07-10	881096013	28688807249	10984558039	40170710077	913229467	612314122	192	36503111	4199274	58550610	39.3837
2022-07-11	1021066311	24150249025	12064180410	38726869251	1042057085	737643033	448	17203643	3284714	117166581	41.5976
2022-07-12	1140033692	25810220018	12583282453	40368791506	968873598	707915451	548	11515103	2211034	19707294	43.0459
2022-07-13	1431776142	33042430345	18302588147	51757860849	1295979555	977278539	242	12529961	2843077	14516049	43.7067
2022-07-14	1609361574	31158743333	16688640823	49222660233	3386821229	861474952	245	9292375	1849281	10851595	43.5766
2022-07-15	1151260376	25905575359	17411448225	45982487607	1512184333	739541229	246	9180427	1487516	9130502	43.4983
2022-07-16	1030985968	24302954056	18364013796	44126749597	1292123515	653009372	249	7421185	1674980	11504646	42.0239
2022-07-17	1050861669	22927802083	16079711737	42189248625	1093079294	695937971	246	8726538	1381567	9850285	40.6143
2022-07-18	1632324536	39974475562	27440420623	70390606911	1627385386	1514608156	156	17560171	3443105	16821519	43.0181
2022-07-19	1925805446	48765202697	27753529276	77160548741	1604201237	1558576681	176	17547313	2547489	21252800	44.5557
2022-07-20	1675018362	42932549127	22942708340	68306872702	1534818247	1559480054	283	17148489	3500096	23696058	44.0949
2022-07-21	1220055525	33631012204	20009556587	55292189306	1202692151	929201777	566	10059111	2184922	10818387	44.2096
2022-07-22	1173778496	31421555646	18926100582	51645071119	1150022760	783147406	163	22459249	2924048	10794154	44.4041
2022-07-23	1108172504	24021799169	14998811383	43014917183	863843426	837188756	151	9920841	1633899	10493976	42.8122
2022-07-24	913146574	23565495303	17217849557	41955275140	912894827	910596091	177	7224037	1332103	8025049	40.4898
2022-07-25	1005244476	35574561406	20585056021	56307512994	1207904872	747132740	186	13171394	1324604	10281966	42.8422
2022-07-26	926779355	28624673855	18238563509	48266723630	1110467650	753266177	192	10575593	2237547	8762844	44.1194
2022-07-27	1405510237	31758955233	23007524016	60104591185	1314040220	1108377917	183	12848357	1970468	8452004	44.4719
2022-07-28	1648592412	40212386158	27231399966	75754591120	1839928651	1404871202	313	18927763	3675826	11095647	44.617
2022-07-29	2562325488	35887249746	23249531113	72013108986	1706911237	1601170272	313	18756867	2860279	12842970	44.4947
2022-07-30	1578905327	28148218301	15576977870	57489826931	1767280595	1247885850	173	24877423	5200576	16976126	42.3239
2022-07-31	1313531523	23553591896	14200735370	52267348020	1359568596	875157898	171	17567397	3401760	21583912	40.8604
2022-08-01	1314157614	25849159141	16191371176	50882756969	1059391028	647889797	171	26880170	3117332	39530777	43.2346
2022-08-02	1768344106	28389250717	20426082309	54793315279	1232425419	709947033	0	17670482	1482567	20057618	44.6694
2022-08-03	2133584480	26288169966	16786218830	47717439471	1105707649	553477710	191	13228203	1403910	10997325	45.1356
2022-08-04	1926587001	25120229769	14467440626	44526180493	916895439	499753654	190	13432268	1397028	9608287	45.391
2022-08-05	1585061398	28881249043	18546491876	49723473321	986100302	536832135	242	15665101	2208940	14173881	45.1849
2022-08-06	1151509385	15978259885	11757911705	32961917502	498759511	370884770	169	10558635	1285360	10389158	43.7154
2022-08-07	1012978419	15886817043	10252090340	29901528651	509151829	495713645	167	17868438	1385262	6736379	42.3034
2022-08-08	1318773332	28575544847	16841424404	50243147547	1030742941	782794306	170	16684020	1641695	9690971	44.6562
2022-08-09	1139003043	23555719219	16368619692	46070684571	4098651206	636681258	170	14772182	11687663	10162516	44.8761
2022-08-10	1738218767	32837431722	23512477984	60085173824	1732723595	816259967	174	15662892	2781891	14475733	44.3914
2022-08-11	1511577808	37127036580	23826986482	64445391375	1088394568	819277170	175	24193775	1967688	54333187	44.1279
2022-08-12	980643843	27265804688	17168141904	46783370955	923071430	538287825	177	16136637	4647783	32007519	44.1959
2022-08-13	991712327	22987346289	16038975216	41593883061	590320028	930190208	147	12341073	5347559	7402648	42.7638
2022-08-14	936178150	22994133555	14062754456	43866838979	754512693	1180283864	144	17123788	2779039	8026831	41.4063
2022-08-15	1141553086	35123501685	20349931313	57703388667	1046905199	876107175	151	22323189	2401328	23327936	42.2112
2022-08-16	963072351	27753685646	15637578930	46945222159	930440616	734187541	149	12226948	2518150	7019086	43.6829
2022-08-17	1111784114	30931623076	20308508124	53355167557	1408497181	1035477916	146	20815298	2283775	8128970	43.949
2022-08-18	1041814513	23747613147	14999352229	43149679443	927786270	642877241	145	12924309	2234885	5183734	43.6552
2022-08-19	1598319492	40509610260	25906358731	64302127382	1645536381	1294433367	131	21552774	4393188	11215537	43.2011
2022-08-20	1315367730	27595671000	18334580263	64302127382	848212364	792647751	132	10933013	1702791	6732285	41.9706
2022-08-21	1249205607	23102307723	15849221752	45699064002	835616993	616272980	134	7887018	1581970	5890540	40.8179
2022-08-22	1463703478	31666498758	18557078599	51710064329	1001511240	722091304	133	8764790	2072683	7272392	42.7434
2022-08-23	1034959891	31878280659	18322041914	52978066914	930696331	562953519	134	13342092	2400727	9133877	43.4944
2022-08-24	935405757	31962253368	16780932907	48708536003	957472562	494717036	133	12581236	2741421	6399635	43.6946
2022-08-25	973529233	31028679593	14818795695	45854093190	970585823	525337287	134	10694417	2300169	7412490	43.7894
2022-08-26	1210077085	42326789564	26713710143	62406193046	1653482688	1299179883	133	19390261	3071763	7998891	43.6478
2022-08-27	962669292	30116729776	18120831899	43316381517	920820399	733099946	132	9786441	4977918	4101767	41.5811
2022-08-28	758285305	24366810591	12823572918	34337927087	596573621	519341943	130	6916502	1583025	15268319	39.3883
2022-08-29	1009161525	32637854078	17965837488	45837060552	980137287	587946527	144	9969119	2082454	4693777	41.3696
2022-08-30	979620743	34483360283	21835784470	50170084207	948448428	640051711	140	12798964	3188870	5139003	43.0481
2022-08-31	952486877	33225232872	20591680941	48405934722	882676752	521553602	1862	16608208	4671543	4084321	42.8345
2022-09-01	954919263	30182031010	16434276817	44702355872	875126154	582859437	318	9558456	2223070	3515205	41.6145
2022-09-02	807053745	29123998928	17708478709	44468235183	899373528	525812957	311	8594726	6963525	6632328	40.8548
2022-09-03	490102253	23613051457	9516825994	30873646175	473116925	778592386	340	4143273	2774701	2583145	39.4618
2022-09-04	512014471	25245861652	8884144998	31495577330	431905800	907968827	302	10982739	2322244	2339206	38.0292
2022-09-05	665273781	28813460025	13060541168	39598045837	761048973	646475147	321	9414215	2982368	2695483	39.3342
2022-09-06	1173656468	43403978910	22946059125	64015343588	1337360825	982012136	173	17810067	3780331	46406886	40.1098
2022-09-07	963734560	35239757134	19560363854	52755357561	1128804315	693147052	188	12056982	2713163	4279061	41.5563
2022-09-08	870477242	32194477850	17621046717	49640976411	1065222913	647768733	628	13846283	2832719	47596607	41.3992
2022-09-09	1139680146	48469528171	20242323690	70683518131	1487790472	858927416	1130	14944868	3620394	17318594	40.9824
2022-09-10	851195253	36913738894	13130928217	53524443076	851397394	995666468	420	13706021	2640420	6077309	38.8065
2022-09-11	700835025	34493951963	12464301922	47160062304	650515883	705305295	434	10296650	1818609	47358574	37.167
2022-09-12	998624528	50212088965	17688391310	66834639114	1077587297	856809100	371	17179127	2810480	59839325	39.1773
2022-09-13	1136956066	51091116622	23066821734	71413926112	1443625685	1004511415	446	18616496	2611744	10505912	39.5994
2022-09-14	956413768	37872380889	17897150206	55170613417	1227835854	737527013	674	11889484	5422608	4125701	39.0954
2022-09-15	1080164338	36389011503	26946275878	60606622307	1521572444	685227625	747	15362158	4241689	8411111	38.5734
2022-09-16	803452434	30123362273	16764804299	46290851147	1375977237	558761609	226	12542591	6599888	4001138	37.1914
2022-09-17	560951664	24957448100	10798098671	34904822689	1621592330	511814025	246	6225071	2721624	3338359	36.1929
2022-09-18	789437105	31254779144	15762284723	46056427438	2485765138	677522389	149	12883502	6317095	6850028	35.4117
2022-09-19	1074224923	40177002624	18712714223	56769197831	2788638051	776470650	483	15075270	7846194	6015236	37.5096
2022-09-20	845702947	36791346508	14722317220	50515394641	3912067532	544680283	357	11441946	3491673	3642903	38.8523
2022-09-21	1057177278	46363793975	20643507800	63560607050	3401100359	1223771049	524	16001784	4669956	13843319	38.8051
2022-09-22	843345381	41135767926	18461527259	54330130153	4916275588	762487961	196	12916321	3398524	4201399	38.2781
2022-09-23	869618433	38896078052	18771106339	58265731392	7798770582	1025328778	122	21752957	2320857	5933184	37.7403
2022-09-24	818302597	26149643168	12098209717	39015165939	3512953969	582129449	133	10469062	1538600	14077966	36.0771
2022-09-25	640533920	23359966112	11802651633	35041309688	3422191941	528836100	185	7341592	1358904	5183855	35.1613
2022-09-26	716989161	44148798321	16034549271	57810071895	2916387564	630690579	126	117644663	1613197	11228086	37.1507
2022-09-27	927431127	58571439619	17870598937	71681603882	2838537511	683067297	129	58058558	3273716	8644842	38.0543
2022-09-28	857467325	53071298734	18994979566	65738293663	2670489294	618645006	158	38714140	2733340	4743071	38.0238
2022-09-29	800888080	41037843771	13796915736	52649004466	3292742359	533583651	167	21049836	2557723	4178777	37.8198
2022-09-30	905481572	43975248085	14250100093	55223655589	3780354931	562475136	166	15331223	1768539	3949675	36.8849
2022-10-01	593375648	18719537670	6227961237	27312920843	1544057825	317805815	187	13448092	1607235	2787626	33.5248
2022-10-02	556343468	20765955327	7578351650	30109417396	1524148633	404886268	200	10920251	14236685	2745546	32.5824
2022-10-03	700566674	30484729489	10153070907	40191505534	1852548565	454947649	203	10017046	3621393	3279785	34.8266
2022-10-04	794566055	35887278685	10139774963	44505643606	2192220219	443212603	337	9670961	1712242	3983903	35.4163
2022-10-05	656837388	33223790572	9774451820	41883470473	2480530357	442089311	387	11296168	1495674	4012021	35.4672
2022-10-06	1010110227	34711412966	12033514861	43958843047	1913140571	429115801	175	11498483	1981531	7509071	36.1544
2022-10-07	952606066	29227315390	10061619355	38019451874	2627481992	412845097	404	8377366	6220856	9027910	35.8873
2022-10-08	604706997	16437423167	5804676208	23441883205	1771062053	295762328	2712	5533132	1899454	14680254	34.6174
2022-10-09	570350814	16837262532	5486230123	22977760897	1789206998	280279986	215	11482054	1430628	4437661	33.3116
2022-10-10	655201928	27425022774	8794491050	37843287016	2359086772	522186013	200	7966784	1612891	5994257	34.3819
2022-10-11	584301468	28711532910	9274845260	38468219592	2303743073	647675205	199	7873573	1717480	3829640	35.8391
2022-10-12	546926291	24950173846	8355638578	33048616462	1375026360	470666876	236	4520725	1192897	2578344	35.904
2022-10-13	1124480167	44219840004	17499038202	60450860335	2840221578	1059234268	131	13441513	1986511	6439512	36.6159
2022-10-14	809144930	38452356727	13113767755	48926387475	2184144921	563104935	125	7070606	1859573	3476668	36.154
2022-10-15	491674298	16192235532	6798512624	25527432092	842401177	349542728	125	5848445	1231016	2840526	34.4749
2022-10-16	563344666	17988916650	7491625206	27428821905	1028960255	337167739	288	7845034	1600105	6043680	32.9458
2022-10-17	594844795	27472552998	9401189650	36706571573	1476868338	360241999	2936	7394228	1306628	51960905	34.7931
2022-10-18	599934776	30580012344	10416747806	39012357142	1380317427	435708572	564	8212148	1642721	35340703	35.5546
2022-10-19	497761035	22425387184	8350692785	32767030077	1434466929	430500856	196	8627402	2832874	9680773	35.2749
2022-10-20	539795617	24493974420	9009111996	32981854458	1712992943	497190070	175	6341087	2194476	4472970	34.6734
2022-10-21	593811687	32459287866	10412565245	41430999058	1644912255	513576018	172	8090697	1333358	14640086	35.1697
2022-10-22	391459296	16104440957	7175324564	24133042918	884856882	345854400	166	3973231	1245966	27875757	33.6923
2022-10-23	483765500	22128794335	9909510925	31629519444	950974305	394201921	169	5279490	2104029	7165473	32.0578
2022-10-24	535946814	30202235805	13092820173	40494105063	1293537737	389895509	162	6106263	1004706	7531766	33.1168
2022-10-25	940035659	47761524910	25367291294	64740988487	1605966218	1215554912	172	10313298	1927087	4365241	34.1085
2022-10-26	1017326051	58895950537	32705548427	78294376043	1440473976	761857225	314	11610212	1857425	13230416	34.6921
2022-10-27	874526054	49625110402	22813499245	68447928073	1694861069	719088729	310	12790493	1580385	18870779	34.8713
2022-10-28	1072756219	43994715910	19974623205	61718295435	1201992237	618236710	172	11682613	1391488	5418692	34.3889
2022-10-29	1397370727	40369840645	21618154775	67603092351	1404785407	855151911	144	11125874	1692757	5290576	34.0784
2022-10-30	1451550019	31486345556	13930073427	52873524542	964813817	577564479	134	11539015	1094546	14168904	33.1082
2022-10-31	2168405759	45668466815	19306919714	67168423338	1462007947	569992895	141	10099740	1418167	6396824	34.7604
2022-11-01	1329110451	39819303159	14507311208	56795449219	1273429763	452398724	252	8258847	917784	11355621	35.9159
2022-11-02	1411029750	55552169483	23254218281	76399032768	1381853436	741360035	164	11996476	1415335	11215260	35.9753
2022-11-03	1514834239	43228750179	14248351007	61590549857	1086924485	445099982	131	11144928	1573580	6948704	36.3066
2022-11-04	1938879952	64072727950	20806964347	88078834184	2774226120	909794346	136	15783840	2513705	8491894	36.558
2022-11-05	1231594445	37846047609	11006973190	57121137337	1216193223	701622249	137	12678750	1828302	5742706	35.6041
2022-11-06	1143505730	35082693210	11632744705	51095877870	940815148	495843423	135	9524680	1179655	5605510	33.8989
2022-11-07	1811518274	53510852236	15279963349	72598608064	1592938583	554735710	170	11536042	1297587	7366078	36.3356
2022-11-08	5390603525	118992465607	42048003440	162734866334	3984776863	1420168187	148	37057138	4930501	14518535	37.1056
2022-11-09	3191459132	102905151606	38864492427	143975136007	3642933610	1446651845	330	28491265	2471863	15883965	36.7453
2022-11-10	2461275687	83202283721	28581002122	114807119109	3104223968	1353707790	341	24585490	1599281	9660205	37.0002
2022-11-11	1625174426	55871616488	20920539099	74933538836	1720205430	595121832	108	13291380	1504040	5267630	37.2098
2022-11-12	1189401392	29717699419	10964962767	40298138489	931936263	389700815	180	8124741	547323	5073097	36.2159
2022-11-13	956106804	27209183682	10717455214	40189889540	1064115311	405636157	132	6689355	770622	7468285	35.8786
2022-11-14	1541330420	49630243054	15028035663	65634612428	2400878272	484659345	127	10077041	1276792	4515703	37.562
2022-11-15	1116291060	36599436183	11798011594	47859299075	1966568664	312070544	125	8776941	659614	4491311	38.9471
2022-11-16	908816092	33925512989	11939561598	45661177296	1315104592	279986402	224	8055245	477642	4678432	38.9605
2022-11-17	854777255	27868914022	9723646871	37744442250	1326199204	238288352	225	7952124	569419	2421428	38.6749
2022-11-18	685307608	26862218609	7979913378	34879098921	945178987	223268757	225	7063701	564895	88409410	38.6497
2022-11-19	551451228	16106223492	5978745776	23288439137	571403780	160053174	225	7068083	645520	9860031	38.0843
2022-11-20	720361905	21313378652	9651002684	33834889406	1156162576	241625735	193	17407299	732049	18142312	37.1238
2022-11-21	1094850661	37429485518	14080099208	54558293762	2153323835	402254597	188	31856111	810279	6319383	38.2751
2022-11-22	800429058	30726828760	12040670755	44056204568	1363821412	303965817	123	13396501	1197264	3823103	39.3605
2022-11-23	1920236928	32958875628	11242676044	45720458651	1100062349	326001398	108	13831226	156931944	4699843	39.2104
2022-11-24	1219177799	26129037414	9706372376	36841695607	1259638131	221490892	108	12365784	61762780	21142325	38.8121
2022-11-25	949045515	18678255976	5483308196	25728613650	1269230070	205372207	149	8194100	14364186	14751041	38.2376
2022-11-26	1221554861	18000008764	5074160558	25190862393	614794664	206097213	189	5959080	7073623	5467313	37.282
2022-11-27	793779029	20443898509	4486976868	27588594951	630018233	167898046	189	6197872	7809132	2868598	36.4131
2022-11-28	1154829072	27743025156	7275411870	37268352299	1179083829	268746809	102	8788141	12896749	4276403	38.8742
2022-11-29	986451640	23581685468	7639405818	31450915067	969049648	184241191	103	7825084	4447360	3621693	39.9864
2022-11-30	1009620336	29523576583	9836925304	37405224166	933343511	272587134	108	9384323	4718633	5313157	40.2925
2022-12-01	1433086340	22895392882	6857935276	29913541569	742091191	205527704	121	8503269	5139809	7771666	41.9994
2022-12-02	854253818	19539705127	6213645709	26380777290	778302835	189604155	108	10166573	3458194	3455303	41.8075
2022-12-03	634607105	16217776704	5672609405	20609261957	496500336	228514876	106	6122866	5861211	2313674	40.1154
2022-12-04	633441009	16824520830	5174128454	21649754992	450960651	174449332	177	7022150	2270112	2941164	39.4043
2022-12-05	705616866	22209086834	6120359523	28743587598	890179719	202743238	179	8985254	4545493	3196579	41.3831
2022-12-06	610280514	19889922369	5089212680	25563996757	814317329	162651156	132	9600033	2349898	5374131	42.536
2022-12-07	759320494	19675404389	5752205180	25829885797	839949038	224226547	126	9966173	2238747	5090315	42.5041
2022-12-08	646645162	20496603770	6227269815	25868764140	770396956	164158396	129	8750029	2294319	2076855	42.3029
2022-12-09	644239750	20328426366	5706183865	25000886944	693718603	158935988	128	8749284	1613945	4927987	42.1124
2022-12-10	439735200	12706781969	3282499999	16256414916	331624480	95343947	161	8566395	2755715	15584107	41.2718
2022-12-11	496833486	14122486832	3362005848	17036610394	366643114	121149579	161	5651656	3798358	5337136	40.6719
2022-12-12	974762447	19617581341	5151109364	25872687355	881038173	180119689	162	9222126	5400298	3901322	41.8582
2022-12-13	1925504273	26634741631	8812883119	37452330494	1137292765	304333274	170	11945633	2420593	4036984	42.3277
2022-12-14	1026628081	25534481470	7830915428	31427740393	893235466	255357209	171	18996458	1886044	2422798	42.4778
2022-12-15	709349174	20964448341	6032859783	24979746073	739736057	221898095	144	18270897	916748	1609901	43.0317
2022-12-16	1264053277	24031608960	9297811507	31897990627	1061370203	415410448	139	19168687	2029896	3963742	42.8902
2022-12-17	1196953526	14463581825	5077258586	21306704152	590468250	336512356	140	9807468	967362	2934015	41.443
2022-12-18	925487110	10924354698	3350092519	14422416298	313888826	178941855	140	4257093	902342	4785087	40.3096
2022-12-19	751196285	17221074814	4943628091	21820408554	986711247	225101432	138	8027586	1281818	2064479	42.1398
2022-12-20	667866377	22722096615	6684951715	26224288350	932296715	187028227	141	6732291	1716411	3135938	42.9343
2022-12-21	479296549	14882945045	4217182733	18469483242	743732204	204481179	128	6428999	911986	94151519	43.4849
2022-12-22	543367184	16441573050	5297471739	20067291688	685101342	174290867	129	6360629	733735	12849648	43.1559
2022-12-23	388929772	15329265213	4835831923	18370924559	577979156	178906111	129	5905130	434098	7241967	42.7917
2022-12-24	280627376	9744636213	2626153345	11647419533	225391032	90666010	1629	3198965	538667	3260464	42.481
2022-12-25	298063868	11656379938	3942720070	14856104217	323700210	118238326	1629	15892140	966047	3409301	41.5081
2022-12-26	276115280	11886957804	3282098400	14986560291	797909103	151542330	1630	6399060	684147	5965343	41.1666
2022-12-27	391342277	15748580239	4091530737	18554435182	905248563	164331309	160	6277330	628650	3435129	41.6251
2022-12-28	414698978	17005713920	4991669631	21161758512	839617676	209596269	158	8342677	1809656	3639248	40.9393
2022-12-29	345312528	14472237479	4132233940	18567214596	898022518	214425739	159	5896117	709816	3899000	40.1965
2022-12-30	342300809	15929162910	4055668253	19162959224	672119602	159952057	159	5884095	649549	3822659	39.7551
2022-12-31	307551853	11239186456	3018513333	13466542553	337167278	144122815	158	3932333	689735	2620443	38.6434
2023-01-01	278651737	9244361700	2399674550	11344984018	290828851	113369989	158	3775100	550876	2055446	39.7645
2023-01-02	357733262	12097775227	3765758498	16348780894	1325787126	159328803	139	7400024	598429	2310239	40.8772
2023-01-03	377452410	13903079207	3392972131	18233713873	811872325	153555529	125	8111844	652049	1876914	42.4029
2023-01-04	632924961	18421743322	6404416893	24715975399	803671745	289945179	119	7925495	864439	2157250	42.5155
2023-01-05	342934041	13692758566	4001786456	19334292777	669029812	175511469	119	6106629	16845544	2759797	42.7742
2023-01-06	417893264	14413662913	4977252792	20350836697	741263420	326480796	120	7091927	2535398	1797435	42.502
2023-01-07	327712514	7714767174	2565213548	11626878301	334559534	166488086	120	6008474	1651751	931741	42.1046
2023-01-08	491734030	9768827914	3495088905	14853747515	515669684	391160515	121	5866034	2157676	2173916	41.2467
2023-01-09	783671054	18624736866	7990438824	31331363115	1420062936	957174794	119	12469122	2677583	2728308	42.8083
2023-01-10	470259383	15808338949	5830173253	23843949758	815342810	415469645	121	8852517	1749366	6226376	43.366
2023-01-11	466458216	18372283782	6314904311	25576360686	1498360174	323983138	124	8040245	3471298	3647106	43.1751
2023-01-12	655903255	34971338710	12230193038	41556485542	1226464922	497343610	131	12018890	1705199	5070935	42.1908
2023-01-13	561853825	29225029694	7684148212	35704375577	990539135	365604016	157	10844900	1732677	5193993	41.3782
2023-01-14	1087358891	38967784639	15444626014	53708266585	1601102466	747126617	164	19996276	3214561	12014569	40.2773
2023-01-15	562889882	19298407543	6774614499	30028224816	829206058	358086150	163	16729080	1392837	20599592	39.0889
2023-01-16	602126315	26792494050	8454485431	35957366329	1454332113	398812791	150	15215910	2083672	8233538	41.3622
2023-01-17	529752305	24999983362	7599462786	32250868598	1025137174	296246243	173	18007805	2402849	14583203	42.3598
2023-01-18	844268123	30005625418	10354880595	40496222408	1484076132	461982437	174	17352374	2245698	34790067	42.0567
2023-01-19	431382130	21152848261	6432638856	25966707878	1108881766	252071129	177	11136002	832372	12343308	41.311
2023-01-20	669836014	28799154319	8528894754	33794858528	1053958522	365358670	138	12295652	1071018	11266859	41.2027
2023-01-21	755028964	32442278429	8859250310	40470629184	1037235129	609231750	368	14020098	1353038	8191801	39.874
2023-01-22	571771274	24746386230	7517988734	32852491605	780764704	604497889	390	15949544	2182399	3919584	39.4573
2023-01-23	520678637	26518700512	8264507375	35271449760	1980513812	526544110	144	13212191	2635792	4323996	41.2095
2023-01-24	887528741	26405069715	8180274691	34777970359	1265360172	382547334	142	22847209	2746911	21507266	41.7696
2023-01-25	667706772	30685366709	10598973448	39242817276	1104907019	396421939	134	14252955	1818615	12218837	42.3628
2023-01-26	540954388	26357839322	8395315241	34910787321	892174687	481117555	148	12941412	1390791	4678777	41.9317
2023-01-27	484897937	25383335641	8124465373	34658058512	813986938	360985598	158	36231509	1625805	18369600	42.4687
2023-01-28	434715822	14712928379	5803653357	23967491540	508978347	354272484	213	13178421	1134600	9922918	41.5812
2023-01-29	664644693	27423687259	8801292300	33570913369	566580331	328417772	753	10798771	2580593	3666354	39.9201
2023-01-30	630938594	27205595568	9180418120	37178895589	1240049824	398952288	754	14619968	8067697	8284663	41.7666
2023-01-31	487472184	22837828665	6585191019	31416134222	1026848071	466045236	227	10989210	13131177	4241754	43.0436
2023-02-01	616638893	26683255504	8116969489	36688644471	1066789793	488339901	224	13036421	4613209	10817491	37.7368
2023-02-02	909077028	32066936882	10558081069	43575657052	996287377	551818110	183	13615585	2774122	6128757	38.4884
2023-02-03	861598551	27083066007	8169519805	36792033814	848078651	379100047	183	14505957	1908646	22433550	38.3808
2023-02-04	440935963	15639298538	5843302512	24493083193	583121354	264897945	182	15478977	2264352	64232925	37.6937
2023-02-05	662969265	19564262605	6926696531	30313569702	758068911	340587829	156	23450294	1991640	290229778	35.8148
2023-02-06	521894604	23825006542	6919871886	32088027094	950972502	343275735	176	28845164	2190096	26373987	37.6368
2023-02-07	521804212	27187964471	8030277434	39183502892	1015414418	371684529	179	16142791	2504565	9997806	38.1957
2023-02-08	515127902	25371367758	7806089579	39133872723	853007396	356894107	177	15515346	3591353	48704572	38.5999
2023-02-09	778492045	32572572185	10524969124	47895876169	1488178634	486448326	219	20558620	2833813	14417416	39.0753
2023-02-10	492880078	27078406594	8397387897	37581182134	877457864	357711042	218	12240444	2155111	9906775	38.3783
2023-02-11	348569462	16356226232	5064007416	22803314101	436697705	224047056	154	9792248	1607145	7672672	37.1959
2023-02-12	520994815	17821046406	5319698775	24662650244	492457255	241295741	169	7827048	2212247	4610791	36.191
2023-02-13	1322505522	23918742607	9363855114	41054083637	1129015396	368832511	211	13444310	1566201	5391204	37.814
2023-02-14	662196432	26792596581	9249575045	40374822815	1022310518	476431370	213	10253891	1477943	10541490	38.2167
2023-02-15	667519216	32483312909	10015035156	44524116301	1072284900	478319555	142	11850623	2383379	6832606	38.5258
2023-02-16	1036335164	39316664596	12704861676	57045633961	1194494182	552970408	138	15731099	6128826	14501751	38.2083
2023-02-17	701575686	41358451255	9802443159	53478834233	969213569	403546665	144	14937520	4575701	7183852	37.8323
2023-02-18	467884011	19625427158	5491437195	30777314971	499633442	314618907	143	11596359	2023537	6184187	37.0284
2023-02-19	522437732	25555105670	6959144003	39281755451	727659069	346665034	141	15586252	2886817	7320949	34.952
2023-02-20	676396150	28987376573	7703604237	44403471554	1354318620	375569552	258	30373307	4426052	11035967	36.2384
2023-02-21	579359973	31252098714	8721608198	45397558230	1103766687	387686829	256	18366672	8796064	11242301	37.5019
2023-02-22	549179249	30199996781	9189387004	43805622619	1114714971	383736395	254	14247381	3049984	6255036	38.4158
2023-02-23	472852406	30476264066	9013236167	40733371959	917426306	291434286	253	12150197	2603860	5419787	38.5924
2023-02-24	479926281	26811744928	8909129423	39747788121	953355531	396691064	248	29297413	2058748	41191251	38.3563
2023-02-25	310503640	16100721565	5657686235	25281973906	552223148	281884667	186	36219213	1223192	9858666	37.0165
2023-02-26	312320211	16644534842	5727967432	23103836401	441815645	207684310	189	13453288	1007077	5369717	35.827
2023-02-27	404806423	22660763494	7239824677	31170898346	1049508853	232732125	188	18932640	2138497	6446766	37.4388
2023-02-28	337673265	20535363434	6323676957	29878544329	1000693267	240196843	187	12678914	1400726	63043974	38.1601
2023-03-01	377974810	24662841200	7701847224	33994082293	912485438	229659633	152	13770246	1662554	146796316	41.2146
2023-03-02	370516889	20386398516	7080950926	28824873446	812536878	245002411	168	13902626	1163354	27654357	41.375
2023-03-03	450262903	26062404610	9922240199	37747411845	1204150691	396068284	163	14657883	2435596	9148482	41.029
2023-03-04	289197235	11166012913	4389045367	18409338907	556621575	173055989	175	7644966	2831786	4288636	39.4682
2023-03-05	287599378	13317001733	5020886238	19088160147	505577640	171839723	582	6295920	1590777	2834116	38.3071
2023-03-06	374160712	17353192895	5245153345	24736796655	1161608429	225815313	260	7962690	1097625	3238105	39.5944
2023-03-07	373176525	22765452204	6854058349	31500223933	1479466647	272117336	259	12035902	1228852	20448848	39.4378
2023-03-08	436665040	22536575684	7130327525	31323198703	1881889627	293562114	256	10164576	1170293	7079587	39.8226
2023-03-09	505668979	30364664171	9457897583	41653343124	1727254553	444234076	247	14211773	1909482	5201571	40.3604
2023-03-10	558776711	39578257695	12665194936	55191206438	1450894929	469881853	246	13526189	1633916	5035720	40.2432
2023-03-11	523623578	30180288176	14917080154	65038416671	1051093584	444484034	249	11375130	2368688	3172310	39.1438
2023-03-12	483074620	29279035521	11480965122	48442153750	1102164948	375802348	260	9937208	1099803	3602822	37.5537
2023-03-13	1122664621	49466362688	15711468959	72852500939	1694593960	652883098	273	12952254	2084350	6592561	38.384
2023-03-14	866173920	54622230164	16159781303	74778462453	1527899940	594801973	277	14698632	1974210	9940897	39.5384
2023-03-15	596861029	43655701450	12715339905	62575628923	1062482118	589352992	274	15100065	2492653	5072259	39.8777
2023-03-16	1337194824	33866061747	9364980166	46345690965	692737535	342137034	278	10161909	1202356	4847636	38.8169
2023-03-17	934568148	50730261335	12467445117	61866017598	1046497903	413038577	294	12473670	1191684	4874171	38.8216
2023-03-18	828471428	35723036817	10317822213	47735900216	867351027	367227473	291	14846873	1356776	8774642	37.7206
2023-03-19	705888292	37769448859	9170565472	44405090365	1189636323	269005859	298	9800029	831960	5052714	37.3093
2023-03-20	682276624	44774027664	10978325507	54497686907	1074222480	322120843	205	11986639	1173797	5550105	38.0423
2023-03-21	638610697	36102192830	10758627746	49904460369	4178958939	685951110	208	10524659	664956	6131085	38.925
2023-03-22	1280612242	33382021890	12484103560	50711682141	3312385991	792747065	202	14363079	1311571	25517770	38.7127
2023-03-23	547390925	24220433689	11012966854	39641340671	2161421825	435026934	209	11091717	1580671	4451423	38.4705
2023-03-24	468651735	25980310960	10913669383	40600299923	1314887049	305578157	204	10109356	1262435	2720834	38.4292
2023-03-25	439062620	13383005987	6614309912	22544554979	1832767576	211460876	204	9117522	904122	1609888	37.6617
2023-03-26	363216136	13878363192	6990313307	21431041962	1090501588	219918828	207	8572829	1208279	1979304	36.7482
2023-03-27	656817420	18188895178	8585750760	29216004744	2730255979	302198799	201	11256991	2117143	4973936	38.1546
2023-03-28	478328374	17783600385	8346890042	27305773765	3163217119	319572685	204	8920581	1616300	4907368	39.3615
2023-03-29	482942200	20684945906	9136176952	32050016572	4092945977	472185946	762	11575897	1095238	7065629	38.7281
2023-03-30	594180917	22435349951	9724496987	34935146979	2694676898	391063045	475	9266582	952665	22958828	37.8488
2023-03-31	419430009	19001327598	9149379763	29809423853	1934253477	637648499	483	9606977	850605	14184780	37.0689

## Sheet: Log_transformation 
Date	BNB-USD	BTC-USD	ETH-USD	USDT-USD	XRP-USD	ADA-USD	BITG-USD	MIOTA-USD	XNO-USD	POWR-USD	Power
2019-01-02	0.237923	0.193021	0.38765	0.347296	0.189711	0.478774	1.55971	0.622038	0.0127382	0.0634015	0.0601584
2019-01-03	-0.283723	-0.146478	-0.218059	-0.242175	-0.213296	-0.133797	0.272976	-0.350994	-0.212519	-0.541858	0.0171614
2019-01-04	0.250258	0.0677897	0.155431	0.110796	0.0264433	-0.276461	-0.199125	0.00156359	0.155184	-0.798119	0.0159542
2019-01-05	0.0345205	0.0580288	0.0656195	0.0248492	0.0032266	0.448817	-1.0633	-0.364719	0.394051	0.533827	-0.0313674
2019-01-06	0.314991	0.0856477	-0.0325525	0.0561915	0.085732	0.716078	-0.655398	0.427898	0.26817	1.40476	-0.0201102
2019-01-07	-0.0921454	-0.0680872	-0.175156	-0.115993	0.0130494	-0.117139	0.675955	-0.436056	-0.465483	-1.40037	0.0458892
2019-01-08	0.549164	0.0148016	-0.097643	0.0213619	0.000931313	-0.277229	0.170791	0.256286	0.0470817	-0.223057	0.00690649
2019-01-09	0.128674	-0.0365957	-0.0375136	-0.0395552	-0.091302	0.469318	0.358408	-0.293723	0.626575	0.329266	0.0215196
2019-01-10	0.0155184	0.295413	0.360539	0.45873	0.610556	0.498709	-0.419386	0.891351	0.195578	0.338884	0.0342416
2019-01-11	-0.411883	-0.216005	-0.241935	-0.331809	-0.516134	-0.930152	0.513123	-0.750212	-0.53745	-0.914199	0.0035371
2019-01-12	-0.430813	-0.147704	-0.187227	-0.252423	-0.286097	-0.679727	-0.91719	-0.197915	-0.51087	-0.132474	-0.05515
2019-01-13	-0.205452	-0.0204814	0.0250683	0.0367228	0.183858	0.177233	-0.224502	0.133701	0.206943	0.636967	-0.0465327
2019-01-14	0.483196	0.188324	0.209921	0.186268	0.187301	0.330131	0.291849	0.495413	0.0410893	1.08064	0.0655426
2019-01-15	-0.52791	-0.020413	-0.0226399	-0.0287625	-0.239658	-0.211291	0.8599	-0.201691	0.0698995	-0.19219	0.02287
2019-01-16	0.32121	-0.0261156	0.00402056	-0.00593669	0.0217699	0.370174	0.188136	-0.0684704	0.376076	1.70202	0.00410064
2019-01-17	0.0349478	0.0128861	-0.0570799	0.0528028	-0.0121195	0.0744249	0.0958556	0.0392057	-0.339516	1.00902	0.00344696
2019-01-18	0.171662	-0.088228	-0.117987	-0.124525	-0.141433	-0.702314	-1.10827	-0.284305	0.00713962	-0.563759	-0.00760896
2019-01-19	0.086108	0.174317	0.279322	0.0788422	0.110086	0.222553	0.482661	0.0964661	-0.0526942	-0.233067	-0.0346334
2019-01-20	0.0517933	-0.0647125	-0.0279953	0.10254	-0.0311027	0.123046	-0.275319	-0.0667023	0.264767	-0.396306	-0.0169417
2019-01-21	-0.309153	-0.109328	-0.202098	-0.227078	-0.112329	-0.478288	-0.267931	-0.145479	0.288537	-1.03715	0.0492593
2019-01-22	-0.12708	0.0599671	0.052598	0.103614	0.176344	0.325467	-0.537553	0.322486	-0.223731	0.350088	-0.000669742
2019-01-23	0.0337193	0.0223565	0.00173983	-0.0571847	-0.144619	-0.409906	0.553194	-0.140866	1.12998	-0.31662	-0.00191941
2019-01-24	-0.217584	-0.0319542	-0.0142225	-0.0228121	-0.0852858	-0.203065	-0.256831	-0.0342755	-0.487161	-0.0788778	-0.0132564
2019-01-25	0.496626	0.000565785	0.0335613	0.0146521	0.0428873	0.0178167	-0.768814	-0.129603	0.0486918	0.176434	-0.0183871
2019-01-26	0.103464	-0.0323579	-0.0776234	-0.0533499	-0.0386829	0.067681	0.675641	0.10293	0.385318	-0.165301	-0.0688876
2019-01-27	0.0863377	0.088646	0.140439	0.13227	0.0456666	0.430211	0.852065	0.321195	-0.353239	0.0954659	-0.0574862
2019-01-28	0.444035	0.215285	0.19302	0.230461	0.477964	0.365928	-1.29069	0.212331	-0.241421	-0.48257	0.0615876
2019-01-29	-0.514158	-0.158344	-0.149136	-0.163214	-0.251778	-0.430808	0.970466	-0.532318	-0.363399	-0.170309	0.0263017
2019-01-30	-0.176638	0.00977932	-0.00902143	0.0102084	0.505624	0.292147	-0.610704	0.0295585	-0.134551	0.0245453	0.000305261
2019-01-31	0.234737	-0.0210276	-0.0159825	-0.0331746	0.0345738	-0.162819	0.172229	0.298572	-0.177114	-0.166833	-0.00535813
2019-02-01	0.0704039	-0.0725869	-0.107187	-0.0400295	-0.323768	-0.168368	0.35368	-0.206709	-0.103177	0.143632	-0.0117186
2019-02-02	0.0102264	-0.0669746	-0.0633993	-0.0367441	-0.273469	-0.422119	-0.524561	-0.0237948	-0.0255827	0.537652	-0.0632621
2019-02-03	0.0568926	-0.00547396	0.0547296	-0.013199	0.0205858	0.049782	0.486233	-0.30425	0.300564	-0.247282	-0.0527457
2019-02-04	0.18273	0.0556742	-0.010954	0.00368291	-0.0466328	-0.0562389	0.334676	0.162043	-0.385968	-0.11538	0.0387458
2019-02-05	0.294348	-0.0199186	0.00957536	-0.0212108	0.0150358	0.0872461	-0.361684	-0.266896	0.930963	-0.0347194	0.0278501
2019-02-06	0.207552	0.0475631	0.0302178	0.145827	0.0715059	0.262283	-0.689749	0.142341	-0.772871	0.71376	0.0143632
2019-02-07	-0.323004	-0.0910758	-0.108355	-0.179375	-0.214766	-0.333983	-0.980358	0.690387	-0.31284	0.594473	-0.0164367
2019-02-08	0.186438	0.435406	0.452121	0.544508	0.61834	0.967845	1.13802	0.233888	0.458836	-0.121768	0.00102096
2019-02-09	0.02595	-0.227949	-0.237196	-0.258967	-0.391733	-0.568177	-1.26052	-0.750298	-0.768488	-0.808352	-0.0311225
2019-02-10	0.164272	0.0198419	0.0876071	0.0443514	0.0710688	0.200099	0.777636	0.595955	0.272957	-0.60288	-0.0147478
2019-02-11	0.0812057	-0.000828145	0.0231385	0.0354072	-0.0436003	-0.237606	0.422155	-0.385561	-0.430592	1.19217	0.0662229
2019-02-12	-0.0991053	0.0318787	-0.0228814	-0.00761132	-0.00356434	-0.180937	-0.900254	-0.217962	1.19408	0.0304505	0.0198265
2019-02-13	-0.259174	-0.00642154	0.0725543	0.023924	0.0451699	-0.156458	0.367725	-0.151541	0.126686	-1.05041	0.00419192
2019-02-14	-0.272531	-0.0264154	-0.0163391	-0.0935686	-0.166155	-0.108363	-0.0962722	-0.377742	-0.573841	0.117305	0.0151388
2019-02-15	0.148296	-0.0289743	-0.0976498	0.0520773	0.0174671	0.154382	0.473067	0.486707	-0.227437	0.750695	0.00899229
2019-02-16	-0.245182	-0.0261447	-0.0391132	-0.10709	-0.117602	-0.183724	0.0767389	-0.160714	-0.416285	-0.229051	-0.0296728
2019-02-17	0.0191755	0.170715	0.376918	0.243084	0.119773	0.31951	-0.611333	0.463191	0.323579	1.97664	-0.0217296
2019-02-18	0.165135	0.341825	0.240448	0.457699	0.730717	0.880461	0.350412	0.539613	0.461066	-0.802431	0.0689583
2019-02-19	0.483256	0.00256126	-0.0143357	0.0241819	0.24667	0.144277	0.363	0.206795	0.743936	-0.454039	0.0422517
2019-02-20	-0.0817741	-0.133365	-0.165652	-0.139698	-0.379063	-0.508637	1.1224	-0.780129	0.255688	-0.586478	0.00666754
2019-02-21	-0.319478	-0.111631	-0.118863	-0.179032	-0.202769	-0.0190281	0.413756	-0.106868	-1.17194	-0.55789	-0.000937209
2019-02-22	-0.0416502	0.0065887	-0.0685326	0.0242596	-0.105682	-0.350275	0.380458	-0.0133181	0.068888	0.0903107	-0.0120066
2019-02-23	-0.00766656	0.13103	0.191691	0.158547	0.112297	0.447114	-0.786004	0.278045	0.0873849	0.209688	-0.0525611
2019-02-24	0.330412	0.190462	0.276293	0.339475	0.559684	0.624333	1.61248	0.43082	0.599196	0.358229	-0.0190209
2019-02-25	0.251319	-0.146978	-0.192519	-0.221583	-0.0523785	-0.738022	-1.31927	-0.655393	-0.568495	-0.362014	0.0626158
2019-02-26	-0.501606	-0.161227	-0.259461	-0.244097	-0.185465	-0.3946	0.821594	-0.21511	-0.0114396	-0.332349	-0.00443532
2019-02-27	0.0588701	0.0456066	0.164631	0.0557702	-0.207214	0.0975598	-0.0987624	0.0260691	-0.103826	0.152601	0.0147013
2019-02-28	0.0702519	0.0117908	0.0145834	0.044169	0.0244298	-0.223051	0.0286861	-0.0669733	-0.129159	-0.730695	-0.00821454
2019-03-01	0.157896	-0.0920292	-0.188534	-0.176985	0.0251329	-0.121662	-1.90212	0.345702	0.187299	1.95491	-0.0365265
2019-03-02	0.0248851	-0.0108219	-0.00238519	-0.000766261	-0.219197	-0.13955	1.97482	-0.350624	-0.139953	-1.26729	-0.0391113
2019-03-03	-0.295857	-0.0438609	-0.0813613	-0.0744206	-0.0973076	-0.0262382	0.203618	-0.28321	0.233922	-0.411612	-0.0372738
2019-03-04	-0.00498653	0.218969	0.148694	0.279329	0.166552	0.518171	0.201503	0.350474	-0.212927	0.210429	0.0612052
2019-03-05	0.974813	0.119387	0.172931	0.186004	0.194271	0.125131	-0.00483285	0.049417	0.530731	-0.567346	-0.0118334
2019-03-06	-0.21581	-0.103334	-0.0375921	-0.111929	-0.0474104	-0.319545	0.0618431	0.133086	-0.244853	-0.277283	-0.00549395
2019-03-07	0.213673	0.0435981	-0.0559825	0.0236355	-0.046301	0.122289	0.0849338	0.0714302	-0.107448	1.49593	-0.0128124
2019-03-08	-0.0397498	0.10438	0.0753538	0.0228224	-0.0515335	0.166372	0.00537923	0.259721	0.266773	-0.0990683	-0.00980521
2019-03-09	-0.347118	0.0146927	0.0687736	-0.0174212	0.115726	0.943447	0.0736387	-0.133836	0.321566	0.467515	-0.0450713
2019-03-10	-0.131357	-0.105693	-0.0904608	-0.120035	-0.208707	-0.641894	0.207138	-0.469254	1.02627	-0.91579	-0.0233154
2019-03-11	0.0782219	0.0416039	0.0240335	0.0910019	0.0803955	0.689549	-0.0675617	0.394349	-0.314695	1.47977	0.0556858
2019-03-12	0.106972	-0.0317059	0.00429384	-0.0662993	-0.145252	-0.437197	0.0672624	-0.0149709	0.00319093	0.400513	-0.0184782
2019-03-13	-0.153496	-0.0353479	-0.0992052	-0.0412809	0.353068	-0.168905	0.252308	0.261303	-0.360221	-1.20375	-0.00817781
2019-03-14	-0.0592369	0.101501	0.0483685	0.0285728	-0.157019	-0.129969	-0.429091	0.387686	0.335272	-0.0543872	0.00330671
2019-03-15	-0.0988096	-0.10945	0.00675242	-0.00809654	-0.105725	0.488512	0.233983	-0.62672	-0.743649	-0.796731	-0.0108135
2019-03-16	0.144342	0.0480037	0.0711077	0.151124	0.177266	0.0432073	0.0219496	0.981285	-0.130233	0.322658	-0.0245531
2019-03-17	-0.0853745	-0.181329	-0.234586	-0.277623	-0.359205	-0.435293	0.00421406	-0.345746	-0.0311775	-0.745783	-0.0209614
2019-03-18	0.00903425	0.159874	0.173387	0.196247	0.266523	0.25346	0.101486	0.152236	-0.114431	0.266284	0.0595854
2019-03-19	0.490205	-0.0318094	-0.0682405	-0.0428081	-0.0281634	0.214316	0.0336412	-0.690446	-0.203968	0.0162042	0.0216656
2019-03-20	-0.46661	0.0851909	0.0926332	0.139164	0.166119	0.0273973	0.378517	0.219769	0.0850789	0.851083	0.0073376
2019-03-21	0.115941	0.0624082	0.0868347	0.0562387	0.0365302	0.339866	-0.412684	0.773588	0.247702	-0.103923	-0.0257399
2019-03-22	-0.0200079	-0.157491	-0.124684	-0.220014	-0.180958	0.588112	0.05286	-0.0969753	-0.424634	-0.336079	-0.00209381
2019-03-23	-0.0452475	0.0346167	-0.0121717	0.0257012	-0.116876	0.140232	0.141555	-0.568849	-0.204057	-0.0106042	-0.0279195
2019-03-24	0.787413	-0.0463666	-0.0390065	-0.0577807	0.060102	-0.296907	-0.127003	-0.350578	0.383813	2.07222	-0.0315097
2019-03-25	-0.455774	0.124744	0.0488636	0.14918	0.143805	-0.315162	0.120398	0.2686	0.417184	-0.663541	0.0557517
2019-03-26	-0.0690334	0.0330264	0.00417715	0.00362324	0.014233	0.057845	-0.0742026	-0.195158	-0.20697	-1.29509	0.00841793
2019-03-27	0.0832834	0.0175385	0.150159	0.182614	0.0271591	0.358822	0.109122	0.148842	0.440666	1.31632	0.00797662
2019-03-28	-0.0654845	-0.152705	-0.227788	-0.300695	-0.142749	-0.370767	0.0787314	-0.092452	-0.49463	-0.431672	0.00375545
2019-03-29	-0.0966397	0.154679	0.207961	0.195158	0.231571	0.47549	-3.11522	-0.0310363	-0.090991	-0.724973	-0.0146936
2019-03-30	0.0566161	-0.114984	0.00371158	-0.0761187	0.0836267	-0.282617	-1.34318	-0.0276333	0.00992276	0.146604	-0.0421177
2019-03-31	0.0941446	-0.0732645	-0.191264	-0.11355	-0.353035	-0.336755	0.916168	-0.0271062	1.08743	0.16873	-0.0304776
2019-04-01	0.0148253	0.116016	0.081966	0.165613	0.24757	0.188571	0.436699	0.560404	-0.216783	0.78645	0.067439
2019-04-02	0.264393	0.741172	0.756436	0.825359	1.05453	0.899957	-0.0401634	0.546978	1.44409	-0.375966	0.0181645
2019-04-03	-0.0367639	0.0717189	0.0778726	0.195399	0.0582344	0.40222	0.804472	0.310608	-0.477903	0.104146	-0.0155254
2019-04-04	-0.171806	-0.226868	-0.289406	-0.29125	-0.464335	-0.49867	-0.771608	-0.677619	-0.651635	-0.87168	0.00795762
2019-04-05	-0.166149	-0.0806661	-0.0544948	-0.202022	0.388937	-0.3986	0.320464	-0.167896	-0.211381	-0.137121	-0.00912789
2019-04-06	-0.157297	0.00547693	-0.0495805	0.0289744	-0.493298	-0.0677196	-0.51965	-0.111769	-0.0986107	0.11869	-0.0542826
2019-04-07	-0.0380049	-0.0163396	0.0581555	0.00532935	-0.0299855	-0.128729	-0.305659	0.224478	-0.442987	0.93774	-0.0316249
2019-04-08	0.17575	0.0295025	0.202903	0.0685206	0.0792688	0.291937	0.320131	0.22937	2.02116	0.31727	0.0802512
2019-04-09	0.13186	-0.152888	-0.198129	-0.227537	-0.340483	-0.093919	0.280038	-0.579622	0.259485	-0.509021	0.00228346
2019-04-10	-0.120503	0.0517861	0.028976	0.110953	0.119487	0.0672182	-0.31394	0.152837	-0.835849	-0.315308	0.0149056
2019-04-11	-0.123381	0.0655892	0.000312865	0.0837266	0.302508	0.219353	0.017484	0.0103456	-0.347747	0.0956049	0.0111568
2019-04-12	0.0749816	-0.191141	-0.231179	-0.249865	-0.422566	-0.393916	-0.327477	-0.475234	0.0264466	0.249673	-0.00218426
2019-04-13	-0.0258295	-0.233884	-0.229264	-0.240044	-0.0969065	-0.430584	0.715326	-0.0800543	-0.491206	-0.247706	-0.0408422
2019-04-14	0.12185	-0.0406685	-0.0230497	-0.0765735	-0.268417	0.139708	0.987431	0.879179	-0.306378	-0.00865015	-0.0344217
2019-04-15	-0.0677469	0.167767	0.157382	0.260736	0.22384	-0.114931	-1.71608	-0.377749	0.213552	0.0312182	0.0296979
2019-04-16	-0.0106298	-0.0561861	-0.0907714	-0.153913	-0.155233	-0.108954	0.154933	-0.267296	-0.181634	-0.13544	-0.0122048
2019-04-17	0.0649506	0.0681825	0.077245	0.0346234	0.352504	0.00375087	0.208401	0.207376	0.321472	1.13208	-0.0180129
2019-04-18	0.702758	0.0636923	0.219772	0.0946996	-0.040426	0.0558861	-0.560664	-0.051045	-0.00996415	-0.867842	-0.00258873
2019-04-19	0.0541235	0.0387483	-0.0637439	-0.00987755	-0.0638247	0.165846	0.683932	-0.153693	-0.0438189	-0.0866304	-0.0391999
2019-04-20	-0.244853	-0.0453208	-0.0628553	-0.108248	-0.0957392	-0.0654552	-0.195708	-0.0574928	0.168968	0.247101	-0.0447225
2019-04-21	-0.101415	0.0418028	-0.0225552	0.120284	0.0766702	0.142903	-0.897532	0.168929	0.0525212	0.042494	0.000304026
2019-04-22	-0.0999047	0.0614157	0.0147611	-0.0107046	0.117398	0.0130651	1.05882	-0.193567	0.214229	-0.298108	0.0366617
2019-04-23	0.0398695	0.0831276	0.15234	0.0979725	-0.0486959	0.107046	-0.0298846	0.411328	0.632793	0.220401	0.0507617
2019-04-24	-0.0192835	0.071774	0.035089	0.137864	0.342767	-0.108797	1.26826	-0.051612	-0.362544	-0.0387885	0.0172158
2019-04-25	-0.062613	-0.106205	-0.0749695	-0.129241	-0.24229	0.0665996	-0.205711	-0.111423	-0.283084	-0.235931	-0.00216977
2019-04-26	0.0363869	0.0922692	0.095699	0.0994946	0.029552	-0.148356	0.119209	0.281223	0.236984	-0.0496576	-0.0159749
2019-04-27	-0.207828	-0.248627	-0.246927	-0.353109	-0.445363	-0.506333	-0.0027568	-0.504111	-0.84496	-0.0679737	-0.0412799
2019-04-28	0.0797859	-0.0224667	-0.0860113	-0.0141102	-0.0854767	-0.154517	-0.125738	0.223958	0.121482	0.257231	-0.0263227
2019-04-29	-0.10128	0.0689772	0.118013	0.147198	0.210812	0.477529	0.125738	1.82548	0.11718	-0.579602	0.0734806
2019-04-30	-0.0557755	0.0103913	0.0360193	0.0385683	0.32198	-0.095274	0.378795	-0.941231	-0.146187	-0.544007	-0.00958466
2019-05-01	-0.0553924	-0.0144739	-0.0807122	-0.109099	-0.295679	-0.0677331	-0.425936	-0.538195	-0.44385	0.159256	-0.0384028
2019-05-02	0.237022	0.0681617	0.043105	0.0853244	-0.0267201	-0.0656932	0.305479	0.0158126	0.00513227	-0.104918	-0.00714663
2019-05-03	-0.0419381	0.245572	0.188699	0.297254	0.315926	0.34364	-0.103179	0.155883	0.570091	0.379461	0.0131562
2019-05-04	-0.12482	-0.0635676	-0.0919594	-0.069202	-0.0490637	-0.0294938	-0.101941	-0.241885	-0.226383	-0.0922513	-0.0137025
2019-05-05	-0.121319	-0.170843	-0.114392	-0.224293	-0.367541	-0.429878	0.189823	-0.318373	-0.536184	-0.0155654	-0.0234964
2019-05-06	0.0273749	0.0608019	0.238793	0.126778	0.264417	0.205329	0.666913	0.379953	0.583144	0.596985	0.0648822
2019-05-07	-0.0226241	0.135812	0.109322	0.127525	0.0313578	-0.116663	0.362567	-0.297995	0.817214	-0.254584	0.0298724
2019-05-08	0.365793	-0.162639	-0.270673	-0.232506	-0.154401	-0.278597	-0.0165458	0.126261	-0.281504	0.147304	-0.0233628
2019-05-09	-0.192777	0.0912658	0.0201102	0.0652714	-0.0784747	0.395548	-1.14642	-0.408598	0.110078	0.161215	0.0107714
2019-05-10	0.0227431	0.145833	0.205052	0.18514	0.209706	0.377051	1.26638	-0.0594551	0.156633	-0.183997	0.0039128
2019-05-11	0.354506	0.396422	0.44793	0.495332	0.744346	0.755959	0.0558442	0.761274	0.0687312	0.0704484	-0.0520104
2019-05-12	-0.219981	-0.0386422	-0.197306	-0.0267608	-0.107083	-0.283528	-0.131418	-0.386366	0.0715651	-0.378547	-0.0400963
2019-05-13	0.524211	0.0320425	0.00397222	-0.0600324	-0.013223	-0.122499	0.332297	0.49534	-0.129696	0.170843	0.0646876
2019-05-14	-0.207892	0.110599	0.206972	0.237	1.0837	0.431466	-0.284927	0.507616	0.223813	0.56195	0.0395083
2019-05-15	0.0866076	-0.122299	0.0541092	-0.124963	-0.25178	0.0771893	0.00329409	0.0350497	0.185881	0.00483752	-0.00757796
2019-05-16	0.0302906	0.157142	0.326738	0.215857	0.042117	0.266973	-1.2384	0.101077	0.161514	0.50277	0.0174382
2019-05-17	0.0763356	-0.0981449	-0.151528	-0.0404482	-0.26095	-0.261968	-0.421202	-0.353868	-0.400234	-0.149865	-0.00539728
2019-05-18	0.167307	-0.342164	-0.383134	-0.419316	-0.668981	-0.582345	-0.726238	-0.861857	-0.143953	-0.339388	-0.0417224
2019-05-19	0.0492059	0.193084	0.0972037	0.219212	0.406876	0.224165	1.2208	0.739784	0.231494	-0.0171926	-0.0393406
2019-05-20	-0.0781388	-0.0828288	-0.106263	-0.120136	-0.216377	-0.0860232	0.878052	-0.317616	-0.138378	-0.276877	0.0717869
2019-05-21	0.484612	0.0524451	0.0635174	-0.0973931	-0.220441	-0.316389	-0.193953	0.0130497	0.129979	1.34098	0.00875138
2019-05-22	-0.329362	-0.0163614	-0.162013	-0.0224842	0.113257	0.294602	0.486918	0.223088	-0.436504	-1.20433	-0.00201668
2019-05-23	0.00478641	-0.0106704	0.0833483	0.01617	-0.240368	-0.251401	-0.255441	0.155363	0.040755	-0.183444	0.0108572
2019-05-24	0.18931	0.0580603	-0.0720886	0.0726937	0.160279	0.0437596	-0.83794	0.0379572	0.191551	1.33797	-0.0187282
2019-05-25	-0.0172331	-0.152333	-0.106649	-0.200512	-0.317261	-0.530939	0.821605	-0.293229	-0.0386809	-0.954798	-0.0547672
2019-05-26	-0.0419278	0.18119	0.0795807	0.151594	0.304503	0.575723	-0.198989	0.100592	0.0265975	-0.0417033	-0.0346776
2019-05-27	-0.0216504	0.0465733	0.222674	0.213939	0.392232	0.434717	-1.10082	0.392322	0.217233	-0.265905	0.0697374
2019-05-28	-0.147456	-0.142947	-0.152882	-0.0893044	0.154418	0.0502572	1.85646	0.622682	-0.206615	0.301454	0.0267894
2019-05-29	0.0903068	-0.0315931	-0.0538943	-0.0656154	-0.229713	-0.153876	-1.40369	0.397881	0.20587	0.104896	-0.00394652
2019-05-30	-0.088152	0.21989	0.326051	0.287398	0.329133	0.405897	-0.665978	-0.406284	-0.148927	0.0848408	-0.00358006
2019-05-31	-0.0259311	-0.142383	-0.189569	-0.19058	-0.460597	-0.531606	1.30007	-0.731091	0.00511552	-0.341764	0.00775292
2019-06-01	0.127813	-0.120382	-0.123959	-0.132756	-0.245786	0.106168	0.0211231	0.178518	-0.0647884	0.195029	-0.0485586
2019-06-02	-0.216184	-0.10404	-0.128475	-0.135536	-0.0873591	0.209175	-1.28183	-0.225744	-0.0472102	0.207755	-0.025149
2019-06-03	-0.0987122	0.0822922	0.0697421	0.13108	0.467178	0.196764	1.84068	0.0898847	-0.271884	-0.159884	0.0429065
2019-06-04	0.00731474	0.111894	0.0776304	0.146399	-0.00304166	-0.212817	-0.543157	-0.297241	0.186828	-0.233211	0.0334173
2019-06-05	0.0973038	-0.123026	-0.169948	-0.188672	-0.361105	-0.442097	0.0346502	-0.463786	0.0483716	-0.0994252	0.0235346
2019-06-06	-0.108002	-0.111004	-0.0337571	-0.132145	0.130615	0.264841	0.112795	0.347767	0.0569772	-0.206231	0.00487705
2019-06-07	-0.194702	-0.0172569	0.0137449	0.00629912	-0.19399	-0.103784	-0.0392261	0.225055	-0.110601	0.455187	0.00208486
2019-06-08	0.221833	-0.147118	-0.148107	-0.149589	-0.2878	-0.0941723	-0.315118	-0.100342	-0.0646367	0.509467	-0.0688359
2019-06-09	-0.240399	0.00531209	0.046035	0.0543291	0.235461	-0.0361338	-0.0866807	-0.216335	-0.135823	0.53856	-0.0191629
2019-06-10	0.311515	0.117901	0.0732124	0.105856	-0.0638	0.132107	0.366652	0.173455	0.335615	-1.00276	0.0712693
2019-06-11	-0.154245	-0.0884457	-0.0978515	-0.132267	-0.219547	0.0919444	-0.0173529	0.03059	-0.0613521	-0.489393	0.0403273
2019-06-12	0.329794	0.106745	0.157969	0.115838	0.0293344	0.482191	0.164523	0.318948	0.14896	-0.0819511	-0.0122933
2019-06-13	-0.0658328	-0.0193634	-0.0238219	-0.04387	-0.010373	-0.0806991	-0.0392014	0.0826511	0.137769	-0.0481443	-0.00247365
2019-06-14	0.363688	0.0603684	0.0274348	0.0449282	0.0431469	-0.107032	-0.0133786	0.0258201	0.201809	0.0546782	-0.0105098
2019-06-15	-0.41131	-0.0764794	-0.0654894	-0.047558	0.0631843	-0.251413	-0.133013	-0.225313	-0.577088	-0.210215	-0.0139073
2019-06-16	-0.227812	0.23976	0.174552	0.248814	0.387587	0.21446	0.000794699	0.176015	0.107863	0.354026	-0.0297738
2019-06-17	0.120649	-0.405642	-0.476335	-0.406033	-0.00118957	-0.223534	-7.2225	0.0136378	-1.28513	-0.460837	0.0600333
2019-06-18	0.0988313	0.0181634	0.0320037	0.0274699	-0.0766941	-0.0774514	1.70475	-0.501868	-0.12638	0.33031	0.0346052
2019-06-19	0.049903	-0.0192011	-0.117649	-0.0685308	-0.465589	-0.242362	-2.3979	0.240322	0.589866	1.0514	0.0224656
2019-06-20	0.222107	0.13797	0.149955	0.151645	0.119189	0.32907	0.777705	0.153301	-0.0187857	-0.826659	-0.0216166
2019-06-21	-0.372511	0.14463	0.375716	0.170708	0.176706	-0.249721	1.88625	-0.474852	-0.047696	-0.269177	-0.00790254
2019-06-22	-0.0225403	0.374582	0.128732	0.378708	0.856147	0.672013	-3.01226	0.52519	0.605919	-0.0792271	-0.0455527
2019-06-23	-0.147636	-0.356595	-0.262774	-0.35069	-0.543397	0.00957466	-1.79176	-0.416151	-0.422838	-0.589165	-0.0282526
2019-06-24	-0.117358	-0.0858075	0.00545615	-0.096843	-0.253123	-0.592824	3.2581	-0.283063	-0.316674	0.0240983	0.051032
2019-06-25	-0.115334	0.255416	0.161274	0.212637	0.176321	0.352532	6.49262	0.277875	0.444684	0.139967	0.015474
2019-06-26	0.415604	0.594958	0.533436	0.565929	0.603484	0.567022	0.284809	0.666369	0.621692	0.959743	0.00735698
2019-06-27	-0.168361	-0.120693	-0.157765	-0.0800289	-0.164221	-0.295041	-0.30782	-0.522777	-0.516515	-0.466097	-0.00484679
2019-06-28	-0.106305	-0.130464	-0.198154	-0.16094	-0.431035	-0.257532	0.616921	-0.292564	-0.357893	0.106112	0.00300078
2019-06-29	0.0910395	-0.159193	-0.0521667	-0.135181	-0.106533	-0.146374	-0.489252	-0.0440007	0.429406	-0.290134	-0.0347492
2019-06-30	-0.254507	-0.0933685	-0.0590082	-0.0369509	-0.122316	-0.0448002	-1.02067	-0.162995	-0.0551267	-0.117324	-0.0486333
2019-07-01	0.012339	0.0749751	-0.00105723	0.0523342	0.127237	0.0411493	0.667637	0.0522102	-0.0285605	0.451318	0.0653082
2019-07-02	0.18175	0.0542337	0.031201	0.0317453	-0.0622499	0.0705358	-0.107138	0.0632008	-0.00649116	-0.0218825	0.0201643
2019-07-03	-0.335255	-0.00709896	-0.0673604	-0.0720066	-0.154165	-0.158246	0.77263	-0.137956	0.711194	1.32282	0.0197452
2019-07-04	0.335705	-0.172375	-0.166579	-0.111306	-0.0362537	-0.0793079	-1.24617	0.0377606	-0.377839	-1.18929	-0.034968
2019-07-05	-0.403524	-0.0837251	0.0373699	-0.0848912	-0.0739013	-0.203877	-0.225148	0.0113503	0.355773	0.100963	-0.0106529
2019-07-06	-0.216784	-0.122406	-0.128102	-0.0888735	0.167432	0.102555	0.94558	0.135415	-0.165859	-0.634163	-0.0568523
2019-07-07	0.0601672	-0.0852188	0.0563782	-0.0479369	-0.228345	-0.205702	-2.09723	-0.0817206	0.0328715	-0.192623	-0.033192
2019-07-08	0.259193	0.192582	0.111657	0.139959	0.0346377	0.0853585	2.63681	-0.173039	0.496462	-0.384768	0.0742388
2019-07-09	-0.200387	0.181926	0.102132	0.165703	0.119997	0.0724865	-1.95122	-0.0678772	-0.787147	0.312673	0.023538
2019-07-10	0.24891	0.177163	0.149791	0.230264	0.48728	-0.0241693	0.0441679	0.246313	-0.461467	0.489155	0.0235916
2019-07-11	-0.0742174	-0.162103	-0.133893	-0.116305	-0.112338	-0.00942988	-0.356165	-0.0889217	-0.235654	0.0902343	0.000823972
2019-07-12	0.509007	-0.194768	-0.226096	-0.242338	-0.224976	-0.00605981	1.30821	-0.140831	-0.00988337	-0.0283644	-0.00178439
2019-07-13	-0.4222	-0.111926	-0.193271	-0.100263	-0.42217	-0.153712	-1.36724	-0.14138	-0.0894783	-1.59372	-0.0372916
2019-07-14	0.0892878	0.0663432	0.244624	0.108803	0.237693	-0.00128186	-0.330007	-0.122398	-0.367391	0.121991	-0.0288402
2019-07-15	0.248569	0.121228	0.125323	0.15443	0.18224	0.19902	1.18006	0.251117	0.339561	0.0479303	0.06237
2019-07-16	0.13491	-0.0497869	-0.0732783	-0.0539824	-0.0700221	-0.178827	-0.00016503	0.217834	0.192987	0.940399	0.0163822
2019-07-17	0.264148	0.017189	0.0381201	0.0554696	0.483955	-0.0529304	-0.140179	-0.252287	1.03991	-0.316715	0.0247451
2019-07-18	0.218111	0.024806	-0.00640449	-0.0482855	-0.528908	-0.0996366	0.160518	-0.0439589	-0.354422	0.473749	0.00615863
2019-07-19	-0.385923	-0.194871	-0.204007	-0.191171	-0.212156	-0.334647	0.57751	-0.209817	-0.713298	0.321614	0.0128268
2019-07-20	-0.27422	-0.0254477	0.0474735	-0.0382054	0.0868183	0.124515	0.104866	0.329301	0.674283	-0.254008	-0.0527618
2019-07-21	-0.254957	-0.165145	-0.176589	-0.138994	-0.209285	-0.295535	-0.446936	-0.502349	0.065579	-0.507268	-0.0209246
2019-07-22	0.380172	-0.047591	-0.0531822	-0.0401808	0.0326428	0.00296876	-0.192701	0.297663	-0.244216	0.110729	0.0530949
2019-07-23	-0.251923	0.0888367	0.0957924	0.0725786	-0.061496	0.107866	-0.121878	-0.0559594	-0.495134	-0.0946034	0.016444
2019-07-24	-0.200161	-0.0257134	0.027275	0.0396486	0.185789	0.0203201	0.509389	0.0678775	0.0675427	-0.798949	0.00386853
2019-07-25	-0.0669821	-0.0949991	-0.0629983	-0.134334	-0.118297	-0.272375	0.267376	-0.121138	0.987606	0.0433881	-0.0077297
2019-07-26	-0.0703799	-0.0875453	-0.161076	-0.10327	-0.0437145	0.207233	0.324818	-0.0610348	-0.192863	1.39065	-0.00870802
2019-07-27	-0.18786	0.148585	0.0881236	0.176733	0.112852	-0.0282016	-0.0500082	-0.112861	-0.322601	-0.77123	-0.0418325
2019-07-28	-0.155887	-0.202223	-0.128177	-0.219625	-0.318298	-0.599855	-0.113949	-0.0653561	-0.131183	-0.390018	-0.0262992
2019-07-29	-0.114783	0.00383277	-0.00358456	0.0370952	-0.0478536	0.325988	-0.30952	-0.159292	0.0149775	0.566257	0.0611962
2019-07-30	0.0149514	0.00277799	0.000861622	-0.0239604	0.140361	-0.253711	0.691628	-0.020783	0.165414	-0.637104	0.0197376
2019-07-31	0.312984	0.184473	0.0894838	0.132503	0.0706499	0.368243	-0.880763	0.311348	-0.141546	0.342761	-0.0015994
2019-08-01	0.347657	0.0315924	-0.00641406	0.00276001	-0.121276	-0.0567917	0.855926	0.0473491	0.0778955	-0.0115778	-0.0164616
2019-08-02	-0.377279	0.0186854	0.0320026	0.0248154	-0.0778677	0.112497	-1.07347	-0.0312755	-0.481407	-0.556196	-0.0111218
2019-08-03	-0.248321	-0.130287	-0.077906	-0.134374	-0.0340095	-0.298194	1.19667	-0.124559	-0.539973	1.21757	-0.0468439
2019-08-04	-0.116171	0.0739407	-0.0840366	0.063016	0.160544	0.192588	0.0233782	-0.186575	0.365582	-1.18656	-0.0295595
2019-08-05	0.29473	0.367642	0.393591	0.343258	0.261049	0.189952	-0.802826	0.253064	-0.0878933	0.445813	0.0603593
2019-08-06	0.0471163	-0.0101401	-0.0152237	-0.00892298	-0.117847	-0.120626	-0.221239	0.0149078	-0.119686	0.0867003	0.00965889
2019-08-07	0.490798	-0.0628667	-0.0855986	-0.0801229	-0.100293	-0.0419349	0.876261	-0.19558	0.146568	-0.150268	0.00235667
2019-08-08	0.250862	-0.130397	-0.0446877	-0.0876389	-0.064271	0.0356772	0.310868	-0.152749	-0.25039	-0.728697	-0.00095072
2019-08-09	-0.595574	-0.0603861	0.0367473	-0.021099	0.118192	-0.104872	-0.355086	0.366535	0.183145	0.0820434	-0.00520523
2019-08-10	0.109614	-0.0117721	-0.0561154	-0.0143646	0.0536899	0.400101	-2.05161	-0.319142	0.268447	-0.27196	-0.053031
2019-08-11	0.0593731	-0.138925	-0.0221336	-0.153779	-0.250542	-0.0963625	2.16534	-0.0322422	-0.581871	0.239735	-0.0247035
2019-08-12	0.053141	-0.144852	-0.126673	-0.118914	-0.0954681	-0.49942	-0.265071	-0.214286	0.122648	0.865816	0.0689698
2019-08-13	-0.140625	0.200766	0.0468214	0.168037	0.112614	0.311708	-1.22604	0.202007	0.138521	0.1207	0.0215963
2019-08-14	-0.0609814	0.180974	0.224698	0.207075	0.743658	0.30091	1.39796	0.218188	-0.0661711	0.137473	-0.00279248
2019-08-15	0.0864195	0.135824	0.0963284	0.165922	-0.29012	-0.412824	-0.326845	-0.341659	0.225909	-0.794514	-0.0255498
2019-08-16	-0.197292	-0.12402	-0.138938	-0.196497	-0.169681	0.0195163	-1.05006	-0.0203996	-0.301642	0.182442	-0.00100299
2019-08-17	-0.0378876	-0.384002	-0.257806	-0.354032	-0.120147	-0.238974	1.27044	-0.317554	-0.408834	0.0726507	-0.0332806
2019-08-18	0.157326	-0.0581407	0.0795275	0.00960415	0.191097	0.0938395	-0.232385	0.053617	-0.0327207	-0.354434	-0.0395224
2019-08-19	0.121929	0.210042	0.0290815	0.157348	0.0203674	-0.168947	0.361516	0.0287569	0.364992	0.0160886	0.0738557
2019-08-20	-0.21128	-0.0633946	0.0419494	-0.0387895	-0.161117	-0.00541398	-0.00563803	-0.0139817	-0.205978	-0.0504457	0.0234951
2019-08-21	-0.0558869	0.25745	0.1934	0.279697	0.0970557	0.305949	-0.673315	-0.174649	-0.217866	0.925343	0.000199392
2019-08-22	-0.0260303	-0.1301	-0.0269461	-0.106328	-0.088679	0.321242	0.631296	0.787953	0.237208	0.179833	-0.000585508
2019-08-23	0.0106432	-0.0899311	-0.128223	-0.0961975	-0.0642246	-0.106316	-1.48974	-0.228908	-0.276143	-1.07776	-0.0126319
2019-08-24	-0.172621	-0.011326	-0.063304	-0.0358068	-0.0672907	0.477054	0.922442	-0.308849	0.0531903	1.81069	-0.0595238
2019-08-25	0.00511984	-0.0876886	-0.0702059	-0.0709316	0.0319269	0.1825	-1.12126	0.351486	0.523197	-1.0999	-0.0229115
2019-08-26	0.51877	0.264462	0.212856	0.263729	0.322923	-0.193438	-0.399076	-0.226138	-0.279293	-0.152671	0.0731353
2019-08-27	-0.344752	-0.222352	-0.1764	-0.261168	-0.258449	-0.818182	1.89633	-0.0709093	0.0361924	-1.00462	0.0107054
2019-08-28	0.046568	0.176017	0.102811	0.242798	0.214626	0.541639	-0.870781	0.117409	0.0311688	0.447815	0.022131
2019-08-29	-0.025897	-0.0322058	0.0626503	-0.0241478	0.00370052	-0.192828	1.26244	0.156996	-0.0217551	-0.200823	-0.00534203
2019-08-30	-0.0230223	-0.226187	-0.210449	-0.218501	-0.249789	-0.0370299	-0.290194	-0.471565	-0.0484389	-0.0489103	-0.0152254
2019-08-31	-0.157891	-0.171312	0.00925194	-0.146737	-0.165318	-0.162512	-0.178832	0.0355809	-0.23824	1.10405	-0.0654385
2019-09-01	0.0362297	-0.000825371	-0.0483911	0.0071415	-0.0234191	-0.324449	-0.148458	0.00187431	-0.00156222	-0.60154	-0.0136211
2019-09-02	0.312076	0.410118	0.15767	0.348102	0.235469	0.296766	-0.228521	0.00888515	0.22071	0.251652	0.0303641
2019-09-03	-0.270405	0.116793	0.0682391	0.0777238	0.106812	0.395006	-0.444597	0.136835	0.260599	0.0792325	0.0200772
2019-09-04	-0.196074	-0.146535	-0.159179	-0.164985	-0.0845123	-0.448128	1.38811	-0.233042	-0.331563	-0.147962	-0.000217927
2019-09-05	0.553696	-0.140284	-0.060507	-0.0977707	-0.0168422	0.159438	0.359677	0.0779498	0.440579	0.100104	-0.0104388
2019-09-06	-0.0758586	0.294612	0.195686	0.293973	0.0118796	-0.0715857	-0.0762505	0.309583	-0.233048	-0.191438	0.00175231
2019-09-07	-0.166591	-0.243954	-0.000894911	-0.210558	-0.0990823	-0.0854062	0.136618	-0.590621	0.108464	-0.312582	-0.0393955
2019-09-08	-0.149646	-0.113089	-0.0480866	-0.0745331	0.0801214	0.139468	-0.504825	0.0524423	-0.309292	0.199063	-0.0224437
2019-09-09	-0.118016	0.252423	0.111056	0.219736	0.104036	0.316753	0.501303	0.243703	0.128402	-0.0209377	0.0712591
2019-09-10	-0.107041	-0.16585	-0.13945	-0.174281	-0.171014	-0.277267	-0.343784	-0.395357	0.0365944	-0.075747	0.0240194
2019-09-11	0.0508526	0.03437	0.128915	0.0768894	0.0173399	0.0574422	-0.489643	-0.17861	-0.16851	0.781276	-0.000417552
2019-09-12	0.319081	-0.00679638	-0.203618	-0.113722	-0.0181451	-0.179618	0.522346	0.127623	0.0553621	1.67056	-0.0140253
2019-09-13	-0.166241	-0.0825176	0.0197461	-0.0250575	-0.114251	-0.122043	-0.272992	0.00582986	-0.0625924	-0.977591	-0.00817791
2019-09-14	-0.0496505	-0.0465047	0.0876697	0.0101402	0.144903	0.300942	0.137007	-0.0845785	0.0130328	-0.441939	-0.0491911
2019-09-15	-0.0709936	-0.11185	-0.0436758	-0.11419	-0.156145	-0.225933	-0.373892	0.0941394	0.030166	1.70061	-0.0572795
2019-09-16	-0.0568328	0.230152	0.281015	0.21612	0.0212928	0.0980419	0.466156	0.121846	0.0885815	-0.895456	0.0687641
2019-09-17	0.377233	0.00948221	0.216331	0.0847749	0.813594	0.633717	0.08679	0.3502	0.376967	-0.532906	0.0176194
2019-09-18	0.568656	0.0549588	-0.106958	0.048532	0.251711	0.478004	0.365093	0.888133	0.173597	-0.255096	-0.00542688
2019-09-19	-0.392434	0.2095	0.144126	0.19922	-0.0963563	-0.0664582	-0.11617	-0.217893	-0.199771	-0.505605	-0.00488489
2019-09-20	-0.226309	-0.302441	-0.279813	-0.320316	-0.395693	-0.292762	-0.295432	0.0490519	-0.0894293	0.182716	-0.0205741
2019-09-21	-0.127809	-0.0930321	-0.036103	-0.10431	-0.206976	-0.163595	-0.657225	-0.217737	-0.0259876	0.06186	-0.0415755
2019-09-22	-0.130127	-0.0169481	0.00894118	0.0187232	-0.0195207	0.049828	0.306179	-0.46366	-0.259063	0.0245839	-0.0204012
2019-09-23	-0.0453251	0.137475	-0.0415779	0.120001	0.178423	-0.202315	-0.125538	0.233799	0.0448882	-0.144822	0.0633629
2019-09-24	0.445864	0.501326	0.450319	0.500391	0.353308	0.520902	-0.0450221	0.500991	0.423442	2.67933	-0.005772
2019-09-25	-0.244578	-0.13962	-0.18554	-0.135711	-0.160452	0.0631071	-0.0991656	-0.148733	-0.0766521	-0.748268	0.0206691
2019-09-26	-0.131246	-0.121434	-0.218676	-0.168929	-0.260571	-0.244318	-0.483942	-0.100805	-0.207445	1.08626	0.00420336
2019-09-27	-0.121616	-0.160111	0.00774582	-0.143834	-0.0825602	-0.203123	0.447683	-0.267482	0.217881	0.104986	-0.0179556
2019-09-28	-0.118935	-0.148737	-0.137183	-0.15491	-0.267127	-0.706368	-1.15165	-0.67885	-0.447857	-0.754626	-0.0565281
2019-09-29	-0.121609	-0.0814796	-0.0595038	-0.067791	-0.0490694	0.0844086	0.477386	-0.043537	0.15555	-1.9409	-0.0337325
2019-09-30	0.125065	0.272373	0.150579	0.289029	0.579122	0.279448	-0.600078	0.54396	-0.140449	0.00828902	0.0704559
2019-10-01	0.00670639	-0.111781	0.016201	-0.103277	-0.23082	-0.401874	1.56402	0.0143482	-0.107893	0.0626707	0.0129972
2019-10-02	-0.165222	-0.153629	-0.191951	-0.185265	-0.188144	-0.0394248	-1.2451	0.0172586	-0.0369392	3.13461	-0.00787635
2019-10-03	0.103899	0.0405445	0.00720432	0.0223534	-0.0460632	0.00703174	-0.607224	-0.386345	-0.00468918	-1.62274	7.90996e-05
2019-10-04	0.0316896	-0.0394979	-0.0209781	-0.0276518	0.0329097	0.25866	0.345054	0.11083	0.0488286	0.229862	-0.0130596
2019-10-05	0.0175793	-0.0741429	-0.0681568	-0.0858319	-0.133212	-0.258317	0.0461596	0.559656	0.0968093	-0.340603	-0.0422504
2019-10-06	-0.0583278	0.0757683	0.00268243	0.0921118	0.0220304	0.026805	0.193475	-0.204155	0.0401384	0.433223	-0.0235717
2019-10-07	0.233852	0.313668	0.292854	0.316708	0.697441	0.595282	1.79423	0.382389	0.0062168	0.660103	0.0713505
2019-10-08	-0.0852666	-0.144138	-0.049392	-0.143775	-0.244688	-0.199055	-0.829855	0.15287	-0.0112544	0.247541	-0.0102734
2019-10-09	0.781232	0.217722	0.196571	0.202125	0.0394579	0.0901334	0.234946	-0.0331411	0.0306695	-2.61203	-0.00323166
2019-10-10	-0.221179	-0.095538	-0.0816082	-0.0956976	-0.132278	-0.181574	-0.222276	-0.326735	-0.0266981	-1.0607	0.0174677
2019-10-11	-0.196174	0.106794	0.0860438	0.10323	-0.0889831	-0.0973354	0.628576	-0.304442	0.0927694	3.21461	-0.0104359
2019-10-12	0.159821	-0.299356	-0.197257	-0.293367	-0.140303	-0.298295	-0.832601	0.00488698	-0.0556614	-3.27865	-0.0478112
2019-10-13	0.185561	-0.0511284	-0.107099	-0.0663987	0.0675229	-0.0181269	0.522494	0.25544	-0.10671	-0.025818	-0.0229307
2019-10-14	-0.10903	0.0928233	0.0776049	0.094732	0.359246	0.183269	-0.253924	0.0669079	0.0563434	3.95259	0.0678443
2019-10-15	0.277228	0.00454533	0.0606445	0.067746	0.000553867	0.13938	-0.0822163	-0.320829	0.856828	-3.78844	0.00863627
2019-10-16	-0.348664	0.0544192	-0.00521466	0.0398541	-0.0363374	-0.0562869	-0.680479	-0.106949	-0.374976	4.14258	-0.00124834
2019-10-17	0.0867211	-0.115885	-0.132433	-0.128459	0.105696	-0.208249	0.210847	-0.251891	-0.129782	-1.7859	-0.00225267
2019-10-18	-0.184643	0.0894008	0.116049	0.0990964	0.00108926	0.089114	0.347006	0.242132	-0.165681	-2.52476	-0.0146296
2019-10-19	0.0165924	-0.126062	-0.144012	-0.106911	-0.0230141	0.0206187	-0.399888	-0.551033	-0.0881346	-0.715011	-0.0207755
2019-10-20	0.0628321	0.116603	0.0373961	0.110997	0.0200056	-0.198932	0.134378	0.0228806	0.146874	0.196487	-0.0282099
2019-10-21	-0.181002	0.0232376	0.00216341	0.00158782	-0.114299	0.109246	0.995774	0.691523	0.0620511	4.84186	0.0499913
2019-10-22	0.222149	0.0572282	0.0253703	0.0362514	0.0141028	0.0632547	-0.832401	0.232601	-0.272832	-0.0891024	0.0141008
2019-10-23	-0.155521	0.266863	0.319739	0.336469	0.286166	0.203373	0.160667	0.219279	0.118444	0.0913686	0.0053709
2019-10-24	-0.00417993	-0.299199	-0.276356	-0.232865	-0.282578	0.0314765	-0.0701566	-0.703709	0.0576729	0.0504642	0.000278442
2019-10-25	0.542275	0.56783	0.349816	0.51816	0.417545	0.479676	-1.93383	0.769172	0.112149	-0.0514544	-0.0206662
2019-10-26	-0.16468	0.438331	0.289153	0.35863	0.227554	0.423349	0.225242	0.419867	0.249349	-3.68063	-0.0696887
2019-10-27	0.00281963	-0.311304	-0.245948	-0.27807	-0.333066	-0.0017762	-0.183832	-0.1152	0.0293658	3.90163	-0.0278888
2019-10-28	0.142655	-0.0517849	-0.038568	-0.0468293	-0.0821051	-0.185225	-1.0659	0.596264	-0.0280549	-0.145586	0.0876416
2019-10-29	-0.0618318	-0.084985	0.0205459	-0.0982481	0.0307029	-0.200921	1.71157	-0.677122	-0.166389	-0.0790522	0.0203712
2019-10-30	-0.238186	-0.0256635	-0.0130627	-0.0660356	-0.121169	0.0489845	0.20453	-0.0620899	-0.170073	0.145476	0.000132014
2019-10-31	-0.000271686	-0.0413717	-0.0873466	-0.0655172	-0.12248	-0.292619	0.0967968	-0.258783	-0.0621746	-3.62014	-1.43485e-05
2019-11-01	-0.232193	-0.0888046	-0.0493157	-0.0977952	-0.0579965	-0.0705798	-0.786719	-0.416797	-0.305365	3.47028	-0.0102543
2019-11-02	0.322556	-0.13548	-0.122894	-0.150426	-0.0739052	-0.256061	0.37237	-0.353356	-0.164384	-4.50515	-0.0405671
2019-11-03	-0.0614289	-0.00521327	0.0798437	0.0257136	-0.0554258	-0.200654	0.103332	0.102901	-0.0493416	0.930099	-0.0249
2019-11-04	0.140758	0.213825	0.186083	0.221955	0.176141	0.476873	-0.226417	0.105899	0.589159	3.32018	0.0714709
2019-11-05	-0.117299	0.00108283	-0.0513077	0.000365671	0.175755	0.288184	-0.34754	-0.087878	0.603232	-4.36695	0.0375331
2019-11-06	-0.087929	-0.124407	0.0131099	-0.0723125	-0.0925407	-0.144166	2.15375	0.362198	0.29478	3.9806	0.0197505
2019-11-07	-0.0841342	-0.0189171	-0.111898	-0.0314223	0.305385	-0.121649	-1.93435	0.10367	-0.194005	-2.64179	0.00098198
2019-11-08	-0.184524	0.0694532	0.0104649	0.0373763	-0.181516	0.100978	0.778049	0.0980758	-0.477294	3.1658	0.00433799
2019-11-09	-0.0430794	-0.325151	-0.2319	-0.340164	-0.335079	-0.529969	-0.525784	-0.547609	-0.516221	-4.99075	-0.0314613
2019-11-10	0.304358	0.15802	0.184596	0.182358	0.0717182	0.549922	-0.480938	0.543156	0.57315	0.0403584	-0.0495799
2019-11-11	-0.134942	-0.015784	-0.105371	-0.0336762	-0.0800127	-0.214575	0.658248	-0.112354	-0.12879	5.24337	0.0539285
2019-11-12	0.0833033	0.00218154	-0.0108794	-0.0122746	-0.0231581	0.31821	-0.381319	-0.114627	-0.261982	-0.568718	0.0409658
2019-11-13	0.102794	-0.14629	-0.0593504	-0.155528	-0.0938531	-0.630451	0.0660775	-0.162803	-0.00462041	-4.97033	0.0277616
2019-11-14	-0.0583656	0.084077	0.0696254	0.0876737	-0.0113583	0.230287	0.0252881	0.818442	0.322524	1.40009	0.00088509
2019-11-15	-0.0537814	0.132877	0.113135	0.143468	0.202467	0.425897	-0.42686	-0.22505	-0.138761	2.65434	-0.0196738
2019-11-16	-0.0665191	-0.278685	-0.261097	-0.32762	-0.258701	-0.278145	0.24728	-0.161251	-0.338834	1.30954	-0.0349429
2019-11-17	0.0640844	0.123764	0.081213	0.113597	0.0634014	0.191681	-0.0696575	-0.0311548	-0.0921426	-4.65249	-0.0212599
2019-11-18	-0.00268081	0.144897	0.0558932	0.165861	0.131801	0.353763	-0.109305	0.109775	0.380649	-0.243105	0.0536222
2019-11-19	-0.0809926	-0.0232463	-0.0327563	-0.0422919	-0.0224883	-0.154765	-0.054225	-0.132917	-0.302714	0.630054	0.0179278
2019-11-20	0.0151963	-0.015261	-0.0449002	-0.0374008	-0.0742128	-0.267866	-0.0931636	-0.2788	0.492227	-0.887689	0.00832684
2019-11-21	0.0836842	0.080913	0.170623	0.15567	0.184499	-0.0402022	0.020093	0.414567	-0.130881	0.44678	0.0145173
2019-11-22	0.401991	0.419314	0.341128	0.407048	0.237819	0.329719	0.152075	0.569857	0.149698	4.25071	-0.00358215
2019-11-23	-0.288194	-0.488515	-0.371681	-0.462374	-0.306856	-0.458742	0.201153	-0.745266	-0.562769	0.417758	-0.0533264
2019-11-24	-0.0967209	0.370597	-0.0630411	0.0547803	0.683432	0.0659266	-0.0434138	0.32141	-0.172216	-3.16184	-0.0198273
2019-11-25	0.04274	0.338308	0.342591	0.258234	1.16649	0.42844	-0.0314498	1.15425	0.485923	3.07607	0.0548371
2019-11-26	-0.163686	-0.703183	-0.359992	-0.357034	-1.96262	-0.520961	0.350531	-1.73072	-0.29368	0.115484	0.0148498
2019-11-27	0.21399	0.127026	0.137748	0.152219	0.195847	0.291153	-0.00272695	0.432961	0.20463	-0.416885	0.00530028
2019-11-28	-0.270832	-0.230623	-0.178031	-0.242969	-0.257067	-0.235087	0.176243	-0.478761	-0.244351	0.456412	-0.0100411
2019-11-29	0.251241	0.0340374	0.0211943	0.0366174	0.0635144	0.493561	-0.165664	0.0683804	0.506644	-0.855858	0.00857044
2019-11-30	-0.158458	-0.138635	-0.133525	-0.152748	-0.133539	-0.438452	-0.164059	-0.0204157	-0.296346	-4.44479	-0.0394168
2019-12-01	-0.0487728	0.0871544	0.078589	0.0937957	0.0138723	-0.0734192	-0.157564	-0.138143	0.122695	0.642652	0.00139435
2019-12-02	-0.0121719	-0.0916027	-0.0627823	-0.0965054	0.00954145	-0.325539	-0.155459	0.143344	-0.26925	1.90089	0.0551646
2019-12-03	0.0909414	-0.14357	-0.0724485	-0.134467	-0.154367	-0.226007	0.805825	0.154015	-0.228866	-1.81559	0.00182678
2019-12-04	0.0773147	0.381206	0.237286	0.394431	0.338299	0.408506	-0.391841	0.0152241	0.316072	4.52958	0.00911648
2019-12-05	0.072262	-0.140951	-0.153605	-0.156653	-0.00211702	-0.257037	0.268335	-0.0568582	-0.377405	-3.70422	-0.00298558
2019-12-06	-0.0761051	-0.0385534	-0.0434981	-0.107047	-0.127575	-0.28542	0.378624	-0.113922	0.0332071	3.70609	-0.00143126
2019-12-07	0.0250296	-0.158322	-0.0885839	-0.14816	-0.155119	0.003375	-0.465193	-0.306925	-0.21523	-0.275642	-0.0421555
2019-12-08	-0.0813955	-0.00282616	0.0859422	0.00935084	0.040243	-0.161566	2.23711	-0.119731	0.0464593	-3.08201	-0.0341004
2019-12-09	-0.0635071	0.148226	0.0458872	0.152438	0.105224	0.195012	-2.59065	0.486391	0.144386	0.529797	0.0446686
2019-12-10	-0.086198	0.0208756	0.0169524	-0.00717443	-0.0410756	0.0406369	2.49632	0.201425	0.131482	2.83976	0.042593
2019-12-11	-0.119563	-0.109854	0.0255712	0.0247916	-0.105789	0.365835	-0.527651	-0.598686	-0.0791872	-0.31116	0.0139572
2019-12-12	-0.0293621	0.146336	0.114437	0.0737944	0.183272	-0.113101	-1.80023	0.0381071	-0.235104	-2.62558	-0.00393581
2019-12-13	0.0670638	-0.100011	-0.0826026	-0.0756954	-0.0275484	0.0178178	1.89031	0.165479	0.204869	-0.524093	-0.00528916
2019-12-14	-0.0250092	0.000659187	-0.0302888	-0.0295166	-0.149281	-0.0632053	-0.446831	-0.297722	0.0486826	3.47	-0.0418521
2019-12-15	-0.0318278	-0.0150452	0.0261982	0.0288429	0.0819596	-0.345175	-1.73441	0.183365	-0.295544	0.0120598	-0.0216319
2019-12-16	0.0651184	0.180143	0.217415	0.199362	0.23833	0.394273	0.112915	0.465675	0.6407	0.131326	0.0575195
2019-12-17	0.0439689	0.101105	0.00718962	0.161233	0.326112	0.256258	0.426014	0.614951	-0.345075	-1.01986	0.0228507
2019-12-18	0.22721	0.35317	0.269996	0.252979	0.0365182	0.119495	-0.360817	0.652443	-0.018202	-2.93773	-0.000939946
2019-12-19	-0.29371	-0.206193	-0.215473	-0.18557	-0.296357	-0.331462	0.0621646	-0.947952	-0.152347	-0.175745	0.00707256
2019-12-20	0.152852	-0.134976	-0.15717	-0.0883862	0.105829	-0.286485	-0.129361	-0.420116	-0.0729165	-0.350733	-0.0127673
2019-12-21	-0.0556427	-0.15869	-0.0928203	-0.216453	-0.378956	-0.264528	-0.0293569	0.244824	0.0128643	-0.476976	-0.0470298
2019-12-22	0.0568721	0.180571	0.202497	0.19518	0.0429192	-0.0169286	-0.0281227	-0.409588	0.0491037	0.0267353	-0.017299
2019-12-23	-0.249098	0.184852	0.053518	0.172768	0.106227	0.385253	-0.0622158	-0.28884	-0.0214639	0.25726	0.0142108
2019-12-24	0.108682	-0.191049	-0.189446	-0.136528	-0.111012	-0.16656	0.0425596	-0.0173965	-0.176433	0.281752	-0.0216407
2019-12-25	-0.149658	-0.0643131	0.055717	-0.130072	-0.0964433	-0.45683	0.138531	-0.276671	-0.0586389	0.294038	-0.019045
2019-12-26	0.0318509	0.0553738	0.0214891	0.100047	0.0322711	0.368518	-0.124867	0.325514	0.0374706	-0.901605	0.0273976
2019-12-27	0.0419391	-0.000423534	-0.0356816	-0.0172759	-0.022655	0.405985	1.21856	0.046796	0.0759688	0.136613	0.0112923
2019-12-28	0.183486	-0.0639815	-0.0281155	-0.0293464	0.0151738	-0.613167	-1.23952	-0.073032	0.0305653	0.899551	-0.0143641
2019-12-29	0.131805	0.0492938	0.184964	0.0308514	0.00666491	0.0290141	0.225398	0.132818	0.257128	-1.81371	-0.0279559
2019-12-30	-0.185094	0.0189273	0.00904099	0.0166191	0.0585346	-0.0769804	0.219597	0.157823	0.476219	1.58996	0.034374
2019-12-31	-0.118919	-0.0775186	-0.0918863	-0.112749	-0.110709	0.143271	0.0219596	-0.28753	-0.442834	-0.593014	-0.00230817
2020-01-01	0.0395175	-0.131174	-0.118873	-0.118737	-0.0701221	-0.0983613	-0.467153	-0.110594	-0.0569053	0.427808	-0.0304186
2020-01-02	-0.100914	0.113739	0.0122095	0.118662	0.0415933	-0.0961841	0.313437	-0.0590792	0.0134852	0.573406	0.0286522
2020-01-03	0.104971	0.301125	0.265646	0.291923	0.157126	0.369541	-0.193061	0.284741	-0.00960594	0.153792	-0.00779944
2020-01-04	0.0480349	-0.421424	-0.34352	-0.406757	-0.239699	-0.0210018	-0.0580056	0.0628423	-0.31467	-0.504906	-0.0150144
2020-01-05	0.105728	0.0671368	0.0128058	0.109775	0.156019	-0.318518	0.318234	0.0600965	0.28191	-0.575394	-0.00567035
2020-01-06	0.104213	0.165543	0.189134	0.201247	0.678288	0.570198	2.35428	0.479072	0.556689	0.494034	0.0542334
2020-01-07	-0.157986	0.211805	0.0178961	0.106327	-0.0281912	0.305516	-2.61714	0.174131	0.378375	0.517793	0.0281361
2020-01-08	-0.0442925	0.0962116	0.0138634	0.0709802	-0.227639	-0.0470398	1.79988	-0.266214	-0.236824	-0.385735	-0.0126908
2020-01-09	-0.0789038	-0.275482	-0.198474	-0.2272	-0.284295	-0.616248	0.0137279	-0.430124	-0.283259	0.363488	-0.00920433
2020-01-10	0.165151	0.177437	0.165732	0.199275	0.233371	0.580881	0.0443257	0.293618	-0.00807205	-0.412571	0.0069305
2020-01-11	0.00741813	-0.117897	0.0268672	-0.0968403	-0.0225892	0.29042	0.114525	0.0991801	-0.0883169	-0.306471	-0.0354685
2020-01-12	0.136467	-0.108221	-0.0900972	-0.130536	-0.101414	-0.115752	-0.704302	-0.663043	-0.463934	0.371082	-0.0280976
2020-01-13	-0.0874924	-0.0185316	-0.0177021	-0.0291014	-0.124157	-0.00442181	0.0246056	-0.0979456	0.120779	0.956164	0.0600918
2020-01-14	0.345928	0.690385	0.690474	0.77908	0.691996	0.799916	0.0963858	1.31947	0.784541	-0.531934	-0.0210544
2020-01-15	0.240789	-0.111693	-0.0965828	-0.162278	-0.0189549	-0.11787	0.400965	0.205435	0.296988	-0.695271	-0.00925437
2020-01-16	-0.379983	-0.247382	-0.0996019	-0.185234	-0.22569	-0.372961	-0.0732629	-0.359625	-0.465023	-0.158803	0.0124637
2020-01-17	0.287676	0.149738	0.0878949	0.148223	0.156883	0.326382	0.296136	0.633475	0.518042	0.607312	0.0013999
2020-01-18	-0.299674	-0.117567	-0.00452775	-0.0759972	-0.0111809	-0.175308	-0.0172193	-0.161463	-0.554312	0.575113	-0.0357232
2020-01-19	0.0342582	0.056496	-0.084957	-0.0260049	-0.0780084	0.0221174	-0.00122084	-0.0854059	0.0479653	-0.348752	-0.0329465
2020-01-20	-0.0827975	-0.258521	-0.207423	-0.254818	-0.249391	-0.262982	-0.0789156	-0.343848	-0.613031	-0.139144	0.0756905
2020-01-21	0.188325	-0.0921065	-0.129652	-0.0623324	-0.0127778	0.313539	0.232467	-0.123208	0.359079	-0.0668406	-0.00950633
2020-01-22	-0.219363	-0.0641458	-0.0610259	-0.0437894	-0.114766	-0.356606	-0.0999926	-0.225077	-0.183889	0.739565	-0.0207319
2020-01-23	-0.0725276	0.131279	0.121234	0.122658	0.0533538	0.111079	-0.273391	0.210855	-0.0154351	-0.204379	-0.00041921
2020-01-24	-0.035311	-0.0547398	0.0247753	-0.00822101	0.0641671	0.0323803	-0.0638265	-0.310877	0.0177219	-0.885797	-0.0302491
2020-01-25	-0.0238389	-0.216556	-0.255224	-0.236141	-0.217226	-0.300455	0.0152467	-0.167989	-0.222004	-0.357061	-0.0495438
2020-01-26	0.176975	0.121145	0.114849	0.100381	0.142802	0.0894417	0.128085	0.103184	-0.0365135	0.138647	-0.0378791
2020-01-27	-0.0885087	0.255974	0.172397	0.260075	0.0839001	0.435469	0.0384434	0.189505	0.227417	0.32678	0.0496702
2020-01-28	0.123807	0.18296	0.067496	0.155446	0.175325	0.762742	0.492799	0.842887	0.25643	-0.415664	-0.00294804
2020-01-29	-0.150117	-0.114324	-0.0931958	-0.0416635	-0.0861491	-0.105682	-0.494392	0.350792	0.6638	1.22462	-0.0016285
2020-01-30	0.177335	0.053808	0.161474	0.0302859	0.120773	-0.201338	0.23671	-0.143585	-0.321576	-0.696993	-0.00137874
2020-01-31	-0.0771413	-0.0954045	-0.0720451	-0.0743998	-0.116055	-0.157179	0.273467	-0.65967	-0.057801	-0.174602	-0.0166293
2020-02-01	-0.0271952	-0.126982	-0.0136423	-0.152669	-0.17245	-0.166981	-0.638119	-0.17878	0.138347	-0.429229	-0.0852035
2020-02-02	0.071784	0.173557	0.194548	0.154242	0.441826	0.377881	0.1197	0.491344	0.115701	0.4031	-0.0464198
2020-02-03	-0.117749	0.00318471	-0.125816	-0.0176882	-0.138468	-0.414593	0.081813	1.10328	-0.224782	-0.205115	0.0523634
2020-02-04	-0.06445	-0.0342285	-0.0563207	-0.0755246	0.296407	0.0211026	-0.276694	-0.41784	0.679253	0.843462	0.0241327
2020-02-05	0.34493	0.164042	0.238238	0.22997	0.138668	0.237606	0.100166	-0.094847	-0.193696	-0.0483371	0.0365014
2020-02-06	0.269413	0.0660977	0.0998018	0.000954635	-0.0790534	-0.0109018	-0.0613831	-0.225311	-0.10372	0.588805	0.0170478
2020-02-07	0.207102	-0.0861527	0.0149768	-0.080078	-0.260612	-0.0334658	0.0918888	-0.423569	-0.0801527	-0.51952	-0.0123443
2020-02-08	-0.25547	0.018634	0.00405569	0.0294632	0.00347592	0.0284556	-0.521228	0.156438	-0.0820188	-0.118731	-0.0558884
2020-02-09	0.331082	0.0179166	-0.107734	0.0162729	-0.0158296	0.0144342	0.220649	-0.0932653	0.238787	-0.0282203	-0.0600968
2020-02-10	0.332391	0.0952562	0.0754904	0.0812388	0.0252211	-0.00627288	-0.0301125	0.27935	0.0192657	1.03436	0.0760991
2020-02-11	-0.252484	-0.0451429	0.0455056	-0.0587308	-0.0082649	0.395324	0.626048	0.550156	0.552513	-0.631055	0.0108422
2020-02-12	-0.141612	0.143198	0.369376	0.175555	0.540522	0.0800625	0.213176	-0.00118482	-0.11042	0.727095	0.0150922
2020-02-13	-0.0592658	0.127581	0.0499154	0.148202	0.458594	0.131543	-0.111211	-0.153307	-0.298072	-0.0340771	0.0108185
2020-02-14	0.016112	-0.130025	-0.0909493	-0.150595	-0.368829	-0.316483	0.154044	-0.284707	-0.180254	0.720547	0.000281291
2020-02-15	-0.0360036	0.012082	0.00525817	0.0455957	-0.0444087	0.0408468	-0.122007	-0.057215	0.553163	2.64597	-0.0710781
2020-02-16	0.0353486	-0.0112398	0.0602176	0.0495831	-0.0619136	0.0804422	-0.35914	-0.0609817	0.0711858	-1.05928	-0.0385386
2020-02-17	-0.117983	0.0587262	0.0340703	0.0467311	-0.0869643	-0.0436553	0.418417	-0.00335534	-0.168276	-1.21578	0.0726396
2020-02-18	-0.0643351	0.0272931	0.0185555	-0.0391761	0.0078957	-0.0700752	-0.0750168	-0.227921	-0.333798	-0.598327	0.014561
2020-02-19	-0.275087	-0.00591971	-0.15612	-0.0986932	-0.183267	-0.105752	-0.311101	-0.0786642	-0.416059	-0.581514	0.0196897
2020-02-20	0.184433	-0.0449776	0.0239795	0.0192279	0.0133204	0.194254	-0.145825	-0.107123	-0.0385365	1.49899	-0.000994831
2020-02-21	0.099506	-0.0931236	-0.10724	-0.161892	-0.177943	-0.11156	0.341678	-0.344209	0.243269	0.289369	-0.0136548
2020-02-22	-0.18644	-0.132867	-0.210527	-0.143724	-0.181445	-0.30619	-0.0408335	-0.250716	-0.371083	-1.55705	-0.0600449
2020-02-23	0.289151	0.139069	0.147144	0.140158	0.0546941	0.360234	0.203134	0.0289947	-0.105709	1.62557	-0.0447566
2020-02-24	-0.205055	0.0903711	0.134284	0.176348	0.0661686	0.0664891	0.312167	0.135785	0.247346	-0.500349	0.0902453
2020-02-25	-0.0041378	-0.0585867	-0.0235768	-0.0280397	0.0466282	-0.133054	-0.0942624	0.0545859	-0.0393115	-0.417833	0.0284088
2020-02-26	0.220229	0.170526	0.181596	0.22486	0.23425	0.150092	0.0568203	0.491637	0.326841	-0.419284	0.0214715
2020-02-27	-0.08904	-0.103332	-0.0227489	-0.115386	-0.165053	-0.269851	-0.129624	-0.0952038	-0.174618	0.16523	0.000908075
2020-02-28	0.127761	-0.019201	-0.128034	-0.0760945	-0.117282	-0.0265294	-0.287386	-0.561014	-0.0986892	-0.219781	-0.0184128
2020-02-29	0.235935	-0.220121	-0.215942	-0.235812	-0.180251	-0.492643	0.109875	-0.410851	-0.587211	0.878147	-0.0578802
2020-03-01	-0.427705	-0.0124606	-8.18956e-05	0.0193933	0.0122847	0.0277006	0.0736891	-0.032854	0.193728	0.726071	-0.0545285
2020-03-02	0.118297	0.19261	0.110585	0.386308	0.166977	0.0971305	0.0133098	0.0701451	0.306337	-1.42156	0.100464
2020-03-03	-0.186885	-0.0110497	-0.022532	-0.285655	0.0233391	0.0964453	-0.0362185	0.168984	-0.152573	0.117936	0.0248169
2020-03-04	0.0228909	-0.19875	-0.180947	-0.0418379	-0.101418	0.151003	0.0777063	-0.0364925	-0.434143	-0.652935	0.0166414
2020-03-05	0.154751	0.133217	0.0940753	0.0266932	0.00818929	-0.195264	-0.0871617	0.349405	0.547068	1.03622	-0.0219198
2020-03-06	0.0558	0.0280386	0.0624793	-0.0106814	0.0523711	-0.107616	-0.890144	-0.31108	-0.220813	-0.817242	0.00219221
2020-03-07	-0.286736	-0.119814	0.00293146	-0.0667768	-0.13869	-0.108704	0.981601	0.120658	-0.0807507	-0.211155	-0.0550263
2020-03-08	0.080202	0.0986801	0.0956379	0.169961	0.219525	0.20868	-0.060425	0.337031	0.475881	0.0496704	-0.0574025
2020-03-09	0.133752	0.160599	0.100629	0.154078	0.0625821	0.119468	-0.0898167	0.19116	-0.18119	-0.207578	0.0837845
2020-03-10	-0.147706	-0.106056	-0.253817	-0.220918	-0.188147	-0.194211	0.314483	-0.0443054	-0.122927	0.118563	-0.00182982
2020-03-11	-0.222648	-0.0873564	-0.077035	-0.0836422	-0.0841743	-0.00316662	-0.158505	-0.0528282	0.0100151	-0.0997415	-0.00136494
2020-03-12	0.432979	0.333226	0.26483	0.459032	0.510173	0.557098	-0.261966	0.419039	0.357549	-0.0669782	-0.0135936
2020-03-13	0.426504	0.317561	0.230209	0.286822	0.374666	0.117089	0.247653	0.289706	0.0601342	-0.0424654	0.0142127
2020-03-14	-0.813534	-0.71838	-0.78255	-0.720289	-0.803596	-1.13456	-0.0516238	-0.654906	-0.749437	0.128099	-0.0233789
2020-03-15	0.107296	-0.0615031	-0.00169149	-0.0950614	-0.0499654	0.0341504	0.177501	-0.432151	-0.0425159	-0.143105	-0.0331484
2020-03-16	-0.0651507	0.288509	0.228528	0.265673	0.185767	0.344398	-0.325575	0.600481	0.286029	-0.518611	0.0767
2020-03-17	-0.0873728	-0.160969	-0.279474	-0.203255	-0.215013	-0.225127	-0.0209095	-0.109229	0.1134	-0.103605	0.00858164
2020-03-18	-0.0870186	-0.0194471	-0.039628	-0.0202919	-0.0829275	0.022284	0.271307	-0.107748	0.247698	-0.188112	-0.0204567
2020-03-19	0.432133	0.297448	0.34454	0.335002	0.276562	0.431169	-0.0193415	0.542557	0.405649	1.5732	0.0167499
2020-03-20	0.0627573	0.0653139	0.145269	0.121013	0.128748	0.174702	-0.096504	-0.111682	-0.0200185	-0.612318	-0.010605
2020-03-21	-0.116592	-0.247782	-0.326119	-0.317539	-0.353982	-0.407107	0.08817	-0.308112	-0.501608	-0.786969	-0.0331344
2020-03-22	-0.224017	-0.0580041	-0.0906881	-0.070984	-0.10338	-0.18402	-0.0641285	-0.254757	-0.368882	-0.255831	-0.0486944
2020-03-23	0.151093	0.14791	0.124161	0.156311	0.126953	0.161078	0.0527395	0.210872	0.504568	1.01992	0.0648216
2020-03-24	-0.0736566	0.036535	0.0319365	0.00662327	0.0180425	-0.0400081	0.0513786	-0.0779143	0.393298	0.0374269	0.00944001
2020-03-25	-0.143644	-0.0783015	-0.0839212	-0.0993809	-0.0280681	-0.0631817	-0.085891	-0.184509	-0.383666	-0.990671	0.00297745
2020-03-26	0.0351096	-0.233068	-0.166984	-0.217954	0.0645565	-0.0212714	0.0634164	-1.04389	-0.375621	-0.145746	-0.0415685
2020-03-27	-0.126248	-0.0210063	0.00255017	-0.0116481	0.242341	0.0464761	-0.0641734	0.150123	-0.29964	0.180696	-0.0273025
2020-03-28	-0.0295078	0.00862605	0.065062	0.0648136	-0.0575622	-0.00209719	-0.0360529	0.761372	0.42929	-0.197847	-0.0545806
2020-03-29	-0.157014	-0.206601	-0.20197	-0.233987	-0.298306	-0.183555	-0.520286	-0.122133	-0.575343	-0.0395983	-0.0104171
2020-03-30	0.333974	0.268199	0.175199	0.230218	0.0655336	0.139516	0.552224	0.179343	0.22843	0.91548	0.0499941
2020-03-31	0.198035	-0.123646	-0.0677693	-0.124753	-0.0139175	-0.0221593	-0.140749	0.0407562	-0.0199251	-0.166978	0.0288007
2020-04-01	-0.114608	0.207487	0.118439	0.207338	-0.0234688	0.144573	0.217306	-0.0983204	0.441459	1.42236	-0.0128678
2020-04-02	0.182134	0.166603	0.207098	0.177475	0.136188	0.147716	-0.0479694	0.118977	0.198756	-1.48707	0.010908
2020-04-03	0.0194633	-0.201147	-0.150296	-0.203046	-0.110339	-0.175151	-0.017562	0.0342963	-0.272391	-0.818673	-0.00634304
2020-04-04	0.0248298	-0.160831	-0.0985981	-0.164635	-0.160852	-0.00727522	0.0419947	-0.274621	1.18249	-0.213042	-0.0446825
2020-04-05	-0.0433866	-0.117385	-0.0573323	-0.106873	-0.0769483	-0.318276	-0.0232836	-0.0770841	-0.510368	-0.291046	-0.0404501
2020-04-06	0.209254	0.463209	0.651257	0.536299	0.42075	0.591346	-0.0187946	0.596561	-0.216799	0.706756	0.0466698
2020-04-07	-0.0826137	-0.0582436	0.00106078	-0.0312852	0.0373666	0.000784516	-0.014022	-0.0856353	-0.242187	0.043132	0.027946
2020-04-08	-0.0401713	-0.163682	-0.238518	-0.156595	-0.227857	-0.150083	-0.247179	-0.194158	-0.201469	-0.453987	0.0224501
2020-04-09	0.0223568	-0.0759738	-0.135444	-0.130443	-0.107121	-0.155088	-0.793331	-0.106644	-0.0461823	0.327341	-0.0038845
2020-04-10	-0.12048	0.225529	0.187838	0.241303	0.113907	0.105146	-0.715958	0.142304	0.116163	-0.155576	-0.039753
2020-04-11	-0.0791776	-0.334455	-0.28255	-0.341946	-0.130625	-0.238024	0.749042	-0.281832	-0.251246	-0.614367	-0.0291339
2020-04-12	0.129668	0.135692	0.109502	0.113065	0.122314	-0.0253967	-1.62445	0.0135626	0.0592755	1.26438	-0.00667168
2020-04-13	0.102589	0.0769345	0.0849896	0.111118	0.076345	0.130131	0.334181	0.0852014	0.26846	-0.512392	0.0412112
2020-04-14	0.114538	-0.124149	-0.111833	-0.171058	-0.176072	-0.118239	0.335484	-0.0776005	-0.417164	-0.357488	0.0194087
2020-04-15	-0.191198	-0.054898	-0.0381707	-0.0466379	0.0384374	-0.0895832	1.33688	0.105288	0.0238784	-0.224542	-0.0143129
2020-04-16	0.117712	0.37082	0.480343	0.449623	0.284598	0.395221	-0.0715305	0.182879	0.13605	0.207116	-0.0258247
2020-04-17	-0.188779	-0.363872	-0.315306	-0.385036	-0.32403	-0.243916	0.0783188	-0.249532	-0.276658	0.256957	0.0132833
2020-04-18	0.190742	-0.00203924	0.187429	0.0503727	0.015994	0.124315	0.103401	0.238373	0.341325	-0.348767	-0.00454018
2020-04-19	-0.174457	-0.0356376	-0.0516207	-0.0182881	-0.00699873	-0.0267184	0.0244697	0.118287	0.0151	0.12273	-0.0263721
2020-04-20	-0.010194	0.186933	0.105046	0.203883	0.216355	0.0745879	-0.00873247	0.748882	-0.116413	2.39321	0.00959462
2020-04-21	-0.0215472	-0.146911	-0.256283	-0.243668	-0.212236	-0.088103	-0.0457502	-0.492825	-0.0998957	-0.0889141	0.0228287
2020-04-22	0.0138706	0.0200318	0.0892171	0.0633143	-0.0697832	-0.0903213	5.02063	-0.406518	0.0248369	-1.53433	0.00469589
2020-04-23	0.121482	0.26875	0.167492	0.220625	0.241522	0.722412	-4.72482	0.149506	0.123457	-0.502904	0.0154155
2020-04-24	-0.174805	-0.22787	-0.23687	-0.226302	-0.203011	0.0813297	0.24306	0.134389	-0.113031	0.229056	-0.00727347
2020-04-25	-0.0350398	-0.0501743	0.0840686	-0.00904744	-0.117398	-0.550572	-0.737782	-0.11782	0.000706346	-0.245039	-0.033988
2020-04-26	0.0990582	0.00389668	0.00406584	0.0315562	0.0263035	0.393461	0.441975	-0.0484024	-0.0734198	0.209514	-0.0233258
2020-04-27	-0.0259234	0.0893816	0.0180966	0.0793535	0.0575565	0.115136	0.193552	-0.0816507	0.0101781	2.25499	0.0508304
2020-04-28	-0.0766888	-0.0858257	-0.0245453	-0.0868348	0.338764	-0.155975	-0.260328	-0.0337829	-0.183556	-1.96357	0.00736516
2020-04-29	0.24904	0.595503	0.370888	0.546448	0.19003	0.286279	0.524566	0.435518	0.998041	0.434493	0.00470174
2020-04-30	0.0725484	0.106475	0.0621137	0.126219	0.0333839	0.230838	-0.607537	-0.0763688	0.0285351	-0.349167	-0.0300677
2020-05-01	-0.0937712	-0.418422	-0.299648	-0.469893	-0.310003	-0.357853	0.285082	-0.320343	-0.60095	3.63341	-0.0762184
2020-05-02	-0.140623	-0.0935092	-0.130976	-0.117236	-0.0608624	-0.280018	-0.358651	-0.103457	-0.265995	-1.75764	-0.0280768
2020-05-03	-0.0331519	0.160077	0.114152	0.164932	0.00539308	0.0877532	0.335001	-0.236131	0.501439	-0.794788	0.0449228
2020-05-04	0.0244677	-0.0298014	0.0991449	0.0226718	0.120628	0.208048	-0.229557	0.290809	-0.208269	1.22115	0.091266
2020-05-05	-0.0842647	-0.0578627	-0.173372	-0.114748	-0.157152	-0.296358	-0.144497	0.0580865	-0.133718	-1.3867	0.00602655
2020-05-06	0.0158349	0.134734	0.0680779	0.0981342	0.0258958	0.0253688	2.57494	0.152201	0.0223949	0.458461	0.00373884
2020-05-07	0.129099	0.213339	0.14826	0.201368	0.17904	0.088273	-2.77586	0.0275657	0.234909	-0.867549	-0.000726599
2020-05-08	-0.0824574	-0.165701	-0.143279	-0.134864	-0.0486625	0.18506	0.112847	0.295923	0.524907	0.155817	0.00429866
2020-05-09	-0.0452605	-0.106145	-0.0759123	-0.0912629	0.0334871	-0.197949	-0.212353	0.332452	-0.355133	-0.489858	-0.0187551
2020-05-10	0.17752	0.307411	0.28547	0.318112	0.187193	0.473125	-0.168974	-0.40616	0.0719806	0.337629	-0.0424923
2020-05-11	-0.0749788	-0.103133	-0.228845	-0.147098	-0.216348	-0.096963	0.357842	-0.255121	-0.18996	-0.345402	0.0297219
2020-05-12	-0.0254066	-0.30409	-0.232157	-0.322213	-0.183496	-0.18851	-0.241601	0.0850449	-0.278894	0.915964	0.0297332
2020-05-13	-0.0928754	0.0779275	0.0701217	0.0644824	-0.0546636	-0.141336	-0.0453588	0.0126501	1.14789	-0.786513	0.00551944
2020-05-14	0.0768387	0.213957	0.166807	0.195865	0.101042	-0.0265493	0.313565	0.403772	-0.347755	0.728339	0.0126561
2020-05-15	-0.130045	-0.158442	-0.193687	-0.194273	-0.0513416	-0.0127165	-0.23437	-0.0722504	-0.0166348	-0.781517	0.0100187
2020-05-16	-0.00286726	-0.286419	-0.0765355	-0.229251	-0.131125	-0.140771	0.0537087	-0.44118	0.0739578	-0.307244	-0.0176277
2020-05-17	-0.030583	0.102898	0.0059201	0.0744301	-0.0241271	-0.0706636	0.116465	-0.027179	-0.561543	0.188932	-0.0342204
2020-05-18	0.0237946	0.0425619	0.118206	0.103634	0.116497	0.45988	-0.0186164	0.0617767	0.421004	-0.154379	0.0374128
2020-05-19	0.0408166	-0.0634847	-0.19365	-0.0727015	0.00244223	0.020067	-0.158721	0.00810016	1.19292	0.95069	0.0140616
2020-05-20	-0.140501	-0.0714824	-0.119509	-0.0548952	-0.0202855	0.0858675	0.0826773	0.0871039	-0.472429	0.458535	0.00306513
2020-05-21	-0.0746768	0.0733117	0.0444143	0.0630528	-0.097586	0.116143	-0.0873157	0.0903749	0.0580761	-0.444492	-0.00358197
2020-05-22	0.082615	-0.27702	-0.100023	-0.220527	0.0545472	-0.0175879	0.0306987	0.0621311	0.0656203	0.609174	0.00137663
2020-05-23	-0.0915463	-0.0724319	-0.121355	-0.11856	-0.238099	-0.535979	0.0816362	-0.0485621	-0.315318	-0.894914	-0.0248156
2020-05-24	-0.113758	0.159381	0.103905	0.143861	-0.00837439	-0.18996	-0.0614319	-0.170544	-0.245765	-0.308288	-0.0127577
2020-05-25	0.162974	-0.0385788	-0.127666	-0.0790141	0.143842	0.527121	0.0794477	0.0240167	-0.0382934	1.40352	0.0408053
2020-05-26	-0.108897	-0.0559997	-0.0248183	-0.0909179	-0.052757	-0.125443	0.122968	0.0247727	-0.187788	-1.1449	0.0430226
2020-05-27	0.0902184	0.101374	0.0453446	0.0686284	-0.0324168	0.132199	-0.230988	0.0417552	-0.00411598	-0.442232	0.0170767
2020-05-28	0.058455	0.048485	0.13868	0.07983	0.0511362	0.687093	0.0405329	-0.170289	0.0606514	-0.171728	-0.0323046
2020-05-29	-0.0158152	-0.0437283	0.00435872	-0.0376967	-0.0894853	0.0670812	0.014666	0.0194308	-0.384465	0.298356	-0.015873
2020-05-30	0.0903044	-0.00529315	0.203059	0.0953228	0.130412	0.407153	0.122178	0.395179	0.257763	-0.108089	-0.0562838
2020-05-31	-0.0765035	-0.164003	-0.205582	-0.142674	0.0315729	0.361441	-0.245489	0.695252	-0.207377	0.132162	-0.0358444
2020-06-01	0.113439	0.23694	0.13131	0.123716	-0.0199045	-0.219287	0.0873698	-0.489963	0.267476	0.677236	0.0491751
2020-06-02	-0.183329	0.10606	-0.0122322	0.140274	0.0828927	-0.146736	0.0430606	0.0971737	-0.0551674	-0.194082	0.0487094
2020-06-03	-0.0259262	-0.447901	-0.334706	-0.4	-0.325676	-0.0528789	0.167864	-0.140525	-0.357956	-0.173077	0.0411492
2020-06-04	-0.102073	0.0359104	0.0308182	0.0340983	0.0241131	0.0607861	0.222589	-0.0254194	0.141428	0.0644486	0.00819751
2020-06-05	0.0516251	-0.0976744	-0.0901178	-0.0654355	-0.0790435	-0.506137	-0.0917698	-0.185063	0.50064	0.0465267	0.00242305
2020-06-06	-0.0682746	-0.139994	-0.135666	-0.229186	-0.187154	-0.438127	1.09568	-0.182805	0.391469	0.244601	-0.0357295
2020-06-07	-0.0748356	0.202069	0.162307	0.222539	0.0852838	0.317731	-1.10641	0.0530742	0.255436	0.131174	-0.0262874
2020-06-08	-0.128575	-0.152068	-0.167012	-0.213043	-0.0909277	-0.398819	-0.0391647	-0.125659	-0.800923	-0.348458	0.0603522
2020-06-09	0.00594219	0.0988099	0.0447639	0.0702799	0.0609023	0.0013464	0.0619254	0.333171	0.847429	-0.280222	0.0390166
2020-06-10	0.0746022	0.0805189	0.0401973	0.0393932	-0.00140061	0.42694	-0.0204469	-0.469005	0.304228	0.920933	0.0154088
2020-06-11	-0.0208386	0.162655	0.34023	0.392412	0.201762	-0.0149972	0.0112072	0.300537	-0.139481	-0.225523	-0.017214
2020-06-12	0.0302932	-0.290984	-0.331628	-0.312069	-0.157126	-0.27657	0.111837	0.184604	-0.382985	-0.134705	-0.0186311
2020-06-13	-0.0141829	-0.252548	-0.216617	-0.280514	-0.0967673	-0.413172	-0.0336606	-0.521297	-0.486406	-0.213816	-0.052891
2020-06-14	-0.0952453	0.0781341	0.0408479	-0.0237654	-0.0259681	-0.123849	-0.278876	-0.0935571	-0.226318	0.144079	-0.0202832
2020-06-15	0.0392474	0.340649	0.348019	0.44579	0.250864	0.839878	0.454018	0.17673	1.05113	0.130959	0.0707807
2020-06-16	-0.0416577	-0.213556	-0.279669	-0.272554	-0.126602	-0.422473	-0.0609518	-0.218924	-0.659027	-0.630165	0.0113384
2020-06-17	-0.0355002	-0.066518	-0.0337373	-0.0361116	0.132536	0.308347	-0.209986	0.228037	0.931613	0.272876	0.00986336
2020-06-18	-0.0774949	-0.127062	-0.137236	-0.134389	-0.235524	-0.186669	0.0931829	-0.182945	-0.571623	-0.167804	0.00355232
2020-06-19	-0.0934524	0.0996559	0.0340544	0.0956042	0.0484333	-0.144377	-0.0142807	0.113025	-0.428334	-0.157344	-0.0149111
2020-06-20	-0.0121981	-0.136309	-0.105185	-0.14583	-0.126809	-0.235459	0.106792	-0.0650352	-0.315725	0.24292	-0.0553471
2020-06-21	-0.0465375	-0.111423	-0.110195	-0.0841878	-0.0785744	-0.0959219	0.0234528	-0.123075	-0.106927	0.0366498	-0.0218113
2020-06-22	0.18308	0.320023	0.483189	0.331654	0.302475	0.286059	0.0229154	0.23703	0.441259	-0.136829	0.0705138
2020-06-23	-0.091945	-0.215871	-0.315249	-0.187081	-0.100544	-0.0942454	-0.00495305	0.0192006	-0.180155	-0.596597	0.0211728
2020-06-24	0.013638	0.10883	0.285679	0.166246	0.0398319	0.495792	-0.106345	-0.14979	-0.0935321	-0.190987	-0.000247206
2020-06-25	-0.162197	-0.018398	-0.22906	-0.159965	-0.0757424	-0.378384	0.0961104	-0.0533729	-0.0573643	-0.209563	-0.00595136
2020-06-26	-0.0461424	-0.0148596	0.0249436	0.0442588	0.185048	-0.236702	0.0427859	-0.072931	0.0622636	0.890797	-0.011421
2020-06-27	0.109691	-0.0600144	-0.0381603	-0.0235243	-0.105058	-0.0976135	-0.220081	0.110052	0.233242	-0.378451	-0.0269375
2020-06-28	0.047292	-0.170812	-0.108677	-0.202989	-0.00302953	0.24261	0.12046	-0.125615	-0.620438	-0.315	-0.0191968
2020-06-29	0.0497116	0.122629	0.0805005	0.11452	0.0219594	0.377861	-0.0152125	0.109057	-0.10853	0.430258	0.050333
2020-06-30	-0.102617	-0.0450282	-0.0986852	-0.0652123	-0.142179	-0.278088	-0.00713078	0.226862	0.324787	-0.295496	0.0263637
2020-07-01	0.0530302	0.0148708	0.0588878	0.0755315	0.0994311	0.678962	-0.0246476	0.059471	-0.227943	0.153948	0.00906711
2020-07-02	-0.0513333	0.0227408	-0.0396909	0.06188	-0.0574498	0.0111727	0.00672233	-0.147956	0.153737	0.7263	0.000958749
2020-07-03	-0.0912955	-0.222544	-0.195507	-0.232602	-0.0758675	0.076245	0.163139	-0.132973	-0.229478	-0.409227	-0.00798747
2020-07-04	0.0542425	-0.0621767	0.023078	-0.0219151	0.0237212	-0.322714	-0.337529	0.344523	-0.036433	0.336145	-0.0555929
2020-07-05	-0.0549452	0.0486624	0.0121407	0.0918279	-0.0309352	-0.215656	0.329664	0.0305816	0.210292	-0.323468	-0.0285706
2020-07-06	0.218016	0.326709	0.50658	0.435129	0.384206	0.248448	-0.277721	0.0991111	-0.00165312	-0.155415	0.0772332
2020-07-07	0.130783	-0.256663	-0.310048	-0.341604	-0.288534	0.538007	0.123923	-0.274227	0.325525	0.237268	0.039717
2020-07-08	0.0787677	0.353201	0.429025	0.341829	0.565468	0.701826	0.0428457	0.519273	0.136888	0.807122	0.00755351
2020-07-09	-0.167077	-0.0903276	-0.160096	-0.149508	-0.0374889	-0.566255	-0.142055	-0.00928047	-0.0051314	-1.04049	-0.0031713
2020-07-10	-0.0309882	-0.0654647	-0.146371	-0.234993	-0.442896	-0.250068	0.188994	-0.301759	-0.446507	-0.472485	-0.016245
2020-07-11	0.0694057	-0.240955	-0.254891	-0.144336	-0.153684	-0.266393	-0.169302	-0.189971	-0.280041	0.736483	-0.0341141
2020-07-12	0.181981	0.0868671	0.156095	0.099259	-0.158512	-0.145368	-0.0614512	0.0808598	0.50122	-0.164092	-0.0424593
2020-07-13	0.155447	0.192475	0.166029	0.227132	0.342096	0.487881	0.128555	0.279366	0.148132	0.320145	0.0603399
2020-07-14	-0.252004	0.0317521	-0.0568376	-0.0604214	0.000190437	-0.209057	-0.236085	-0.202986	-0.196209	0.139347	0.0297264
2020-07-15	-0.184359	-0.132248	-0.172888	-0.102013	-0.114817	-0.428788	0.0766578	-0.171118	0.628784	-0.569488	0.0112037
2020-07-16	0.122474	-0.00828708	-0.0594567	0.0186641	-0.0109003	0.370238	0.0151686	0.133888	-0.182749	-0.0674491	-0.00473304
2020-07-17	-0.219585	-0.11946	0.00475423	-0.181578	-0.120357	-0.602647	-0.00342726	-0.316835	-0.706133	0.642295	-0.0109533
2020-07-18	-0.0270466	-0.129352	-0.0822063	-0.0864439	-0.0730049	-0.0469995	-0.0148271	-0.149401	-0.163567	-0.125117	-0.0503244
2020-07-19	0.356256	0.0545079	0.146884	0.0404968	-0.0492444	-0.330701	0.178836	0.237687	0.601906	-0.450599	-0.0192962
2020-07-20	-0.0489855	0.0612001	-0.109913	0.0516333	0.0243131	0.103105	-0.0673075	0.388313	0.0264391	1.16133	0.0587193
2020-07-21	-0.0782475	0.272784	0.195018	0.264681	0.0902596	0.169909	-0.0587699	0.306525	-0.123133	-0.645082	0.0261734
2020-07-22	0.021359	-0.0889167	0.123583	-0.0482936	0.00705295	-0.280321	0.0413829	-0.119882	-0.0148468	-0.508223	0.0071331
2020-07-23	0.137544	0.0931588	0.288838	0.169859	0.433823	0.24456	-0.00124174	-0.0395527	0.494107	0.659899	-0.00525762
2020-07-24	0.118895	-0.0919188	-0.0826148	-0.108451	-0.109168	-0.0143887	-0.0644042	-0.208617	-0.855695	-1.15274	-0.0154429
2020-07-25	0.0358366	0.00345584	0.130445	0.115678	-0.0544445	1.15443	0.0913187	-0.0607335	0.300971	0.46364	-0.033991
2020-07-26	-0.0335287	0.210806	0.107079	0.140228	0.16671	0.164567	-0.0646156	0.151527	0.242121	0.211591	-0.0315018
2020-07-27	0.269243	0.544759	0.264866	0.428984	0.196589	0.00353762	0.280763	0.344534	0.325775	0.440731	0.0699962
2020-07-28	-0.1346	-0.206361	-0.235872	-0.178809	-0.00457275	-0.155902	-0.0427573	-0.121661	-0.19278	-0.850664	0.0134406
2020-07-29	-0.330139	-0.155766	-0.127411	-0.148364	0.142205	-0.344969	-0.0789228	-0.0820493	-0.344561	0.835018	0.014272
2020-07-30	-0.0197796	-0.0741791	0.0836232	-0.0579926	-0.203265	-0.56219	-0.0937682	0.471704	-0.153695	-0.396311	0.00140729
2020-07-31	0.13663	0.0131787	0.0170101	0.0349236	0.116392	-0.110363	0.0352293	-0.555091	-0.0333515	-0.490381	-0.0050186
2020-08-01	0.141107	0.118556	0.154831	0.15901	0.535434	0.452019	0.241182	0.213637	0.409992	0.343563	-0.0375655
2020-08-02	0.123381	0.0499077	0.297392	0.175577	0.411534	0.150444	-0.228429	0.19341	-0.0501559	0.389796	-0.0226166
2020-08-03	-0.119214	-0.301684	-0.387529	-0.375798	-0.35838	-0.528449	-0.0948034	-0.4085	0.294883	-0.524823	0.0631405
2020-08-04	-0.093745	0.0471397	0.093083	0.0791549	-0.19591	0.414889	-0.00556035	-0.0991945	-0.359604	-0.0642294	0.00929109
2020-08-05	0.352197	0.138678	-0.0899077	0.0234132	-0.293241	-0.313692	-0.131322	-0.134531	-0.000605136	0.249742	-0.00840477
2020-08-06	-0.333269	-0.0422766	-0.130112	-0.0190851	-0.0510893	0.0136736	0.679073	0.412098	0.0572423	-0.100516	0.00622477
2020-08-07	0.280571	-0.0115372	0.120452	0.0749045	0.7876	0.800781	-0.339751	0.0763037	-0.310405	-0.251188	0.0041367
2020-08-08	-0.32266	-0.27492	-0.311137	-0.306336	-1.14921	-0.64516	-0.189714	-0.147951	0.102051	0.0696039	-0.0320839
2020-08-09	-0.0870053	-0.00470309	0.0116007	0.0106789	0.0258618	0.271052	-0.0200139	0.493981	-0.0110575	0.86823	-0.028041
2020-08-10	0.10075	0.400869	0.212249	0.330651	0.415807	-0.31402	-0.0472872	0.183327	0.991909	0.16475	0.0529557
2020-08-11	0.260061	0.0348333	0.0904603	0.093869	0.76744	0.646204	0.128529	0.595851	-0.390173	-0.518221	0.0181592
2020-08-12	-0.193817	-0.0758548	-0.0304334	-0.0384292	-0.819577	-0.314394	0.240768	-0.559483	-0.272987	0.402475	0.000287393
2020-08-13	0.158237	0.0935385	0.398302	0.166092	0.0295059	0.0797574	0.176659	-0.212117	0.305343	-0.204376	-0.0136897
2020-08-14	0.175096	-0.127073	-0.204359	-0.166131	0.0857672	-0.279867	0.115176	-0.10858	-0.199048	-0.186908	0.00911105
2020-08-15	-0.281334	-0.0371121	-0.193356	0.00683207	0.00634793	-0.034979	-0.197812	0.210397	-0.262553	-0.207809	-0.0405155
2020-08-16	0.00561331	-0.126324	-0.0201147	-0.0829128	-0.0837187	-0.188233	-0.351901	-0.181686	-0.0396466	0.210102	-0.0173327
2020-08-17	-0.0248522	0.31582	0.0833903	0.189859	0.367161	0.402599	-0.415474	-0.187276	1.02543	0.135085	0.0444779
2020-08-18	-0.020826	-0.0805455	-0.0991132	-0.0518235	-0.344485	-0.222584	0.228215	0.027682	0.23187	0.284011	0.0162922
2020-08-19	-0.142407	-0.0609683	0.0923087	-0.00508045	0.0173725	0.117807	0.180562	0.010107	-0.548077	-0.0899297	-0.012556
2020-08-20	0.0672487	-0.194333	-0.268583	-0.216598	-0.212273	-0.199275	-0.459559	-0.283865	-0.413431	-0.82992	-0.00933292
2020-08-21	0.021176	0.163649	0.159677	0.230031	0.0468221	0.144986	0.0131381	0.826208	0.65399	1.98078	-0.0144874
2020-08-22	-0.16564	-0.161226	-0.150872	-0.225586	-0.257712	-0.203805	0.197585	-0.580569	0.344425	0.0766707	-0.0387118
2020-08-23	-0.133949	-0.0900788	-0.219225	-0.119498	-0.180105	-0.242948	-0.240625	-0.427432	-0.484886	-1.29246	-0.0206851
2020-08-24	0.0569453	0.112439	0.238483	0.0855616	0.0442909	0.179951	0.344154	0.00644605	-0.299263	-0.0802697	0.0702923
2020-08-25	0.198271	0.240386	0.185046	0.291791	0.12602	0.440398	-0.267062	0.63592	0.50713	0.800915	0.0155746
2020-08-26	0.085384	-0.157594	-0.220673	-0.136762	-0.161075	-0.316279	0.283976	0.0415901	0.0258472	-0.854203	-0.00853099
2020-08-27	0.146612	0.0338603	0.0480319	0.0321957	0.208768	0.139648	-0.12278	0.123944	0.39931	-0.269282	0.00798175
2020-08-28	-0.130043	-0.159851	-0.136802	-0.188946	-0.222406	-0.272253	0.0861392	-0.331786	-0.978032	0.200884	-0.0228308
2020-08-29	-0.195519	-0.124664	-0.0383289	-0.0213235	-0.111975	0.134838	-0.584867	0.00937992	0.00426238	0.3612	-0.0517559
2020-08-30	0.0644694	0.122289	0.244765	0.151511	0.13195	-0.0601699	0.663938	0.0825668	0.18545	0.241364	-0.0272514
2020-08-31	-0.0569518	0.120289	0.13049	0.0484889	0.0062979	0.423246	-0.464824	-0.0117033	0.0389299	-0.349804	0.0667782
2020-09-01	0.736681	0.203354	0.38972	0.271948	0.358095	-0.00499577	0.404768	0.22414	0.102445	-0.119683	0.0301206
2020-09-02	0.249564	0.0262296	0.0430152	0.0593586	0.137278	-0.0544287	-0.139746	-0.209149	-0.392097	-0.121745	-0.000312328
2020-09-03	-0.00496292	0.129921	-0.00351055	0.0853102	-0.0721078	0.129268	-0.00492841	-0.0660858	0.178595	0.11871	-0.0144254
2020-09-04	-0.160045	-0.0634259	-0.158469	-0.0360342	0.0408083	0.0564671	0.0295602	-0.00537095	-0.0780402	0.350084	-0.0194875
2020-09-05	-0.202862	0.404772	0.578965	0.341841	0.115867	-0.0672033	-0.279581	-0.31275	-0.013791	-0.984856	-0.0597877
2020-09-06	0.616182	-0.191959	-0.0777939	-0.164258	-0.209407	-0.0568587	0.339318	-0.115364	-0.471165	-0.161206	-0.0345305
2020-09-07	-0.287542	-0.0952576	-0.239158	-0.114535	0.0117831	0.0188297	0.0184914	-0.209657	0.231066	0.556452	0.0378294
2020-09-08	-0.000298854	-0.00810833	-0.190345	-0.048587	-0.0913237	0.27539	0.103224	0.109382	-0.375487	-0.813074	0.0350251
2020-09-09	-0.196612	-0.326096	-0.212445	-0.288073	-0.296516	-0.0633761	-0.00596079	-0.471601	-0.117858	-0.315789	-0.00242766
2020-09-10	0.00017674	0.813097	0.770032	0.210164	0.117657	0.345877	-0.174588	0.129554	0.186363	2.06255	0.0141782
2020-09-11	-0.0813983	-0.185361	-0.140731	-0.124548	-0.210319	-0.0481508	0.0394598	-0.114781	-0.373908	-0.524694	-0.028974
2020-09-12	0.491905	-0.206982	-0.719331	-0.0559388	-0.0494549	-0.0979871	0.0706851	-0.217763	0.397564	-1.33806	-0.0649012
2020-09-13	0.509044	-0.00664034	0.121025	0.062897	0.108343	0.0985911	-0.434515	0.270169	-0.228735	0.313368	-0.0307562
2020-09-14	-0.12574	-0.0292757	0.155852	0.0749426	0.0278184	0.0986768	0.230771	-0.216709	-0.0771157	6.29188	0.0741671
2020-09-15	-0.158055	-0.0866934	-0.0829587	-0.00437677	0.0405841	-0.0460887	0.221472	-0.152412	0.154374	-0.613372	0.0225163
2020-09-16	-0.259954	-0.0549911	-0.0020449	0.019206	0.132	0.0111036	-0.439642	-0.113988	-0.190848	0.338568	-0.0210924
2020-09-17	-0.25964	0.215033	0.211404	0.0197928	0.199676	0.00389674	-0.0212845	0.0829792	-0.0589843	0.120501	-0.00297913
2020-09-18	-0.0611996	-0.370412	-0.343929	-0.0899415	-0.302544	-0.166141	0.311111	0.0567799	0.0907722	0.16517	-0.0293323
2020-09-19	-0.375482	-0.145972	-0.244381	-0.234778	-0.206128	-0.123838	-0.181676	-0.527209	-0.19926	-0.0802571	-0.0717969
2020-09-20	0.035533	0.0815947	0.106579	0.0642696	0.0447885	0.100185	-0.0476011	0.514993	0.317661	0.0550528	-0.0259858
2020-09-21	0.298348	0.156538	0.347406	0.265592	0.454363	-0.186526	0.0816246	0.391308	0.350816	-0.0160117	0.0588434
2020-09-22	-0.307639	-0.201153	-0.312207	-0.302093	-0.522324	-0.581206	-0.155063	-0.498999	-0.528938	0.309178	0.0187249
2020-09-23	0.272902	0.00703958	0.0130127	0.122599	0.479442	0.458148	0.239262	0.0472234	0.0222346	-7.57772	0.0141419
2020-09-24	0.063327	0.684006	0.197395	0.0370945	0.16234	0.174438	-0.309309	-0.287973	0.00964297	0.0610107	-0.0131715
2020-09-25	-0.0726138	-0.180755	-0.0886575	-0.0730734	-0.089899	0.416085	0.270871	0.365151	-0.144992	-2.798e-05	-0.0134819
2020-09-26	0.103463	0.174545	-0.097191	-0.121966	-0.108135	-0.331354	-0.0272123	-0.380149	0.432654	-0.193619	-0.0577951
2020-09-27	-0.119011	0.137264	0.0412092	-0.00668707	-0.135185	0.114369	-0.127279	0.0368482	-0.307696	0.232815	-0.00506577
2020-09-28	0.196383	-0.11803	0.047418	0.141902	0.216004	0.125159	-0.491293	0.551884	0.20791	0.180122	0.0692539
2020-09-29	0.14401	-0.0250159	-0.206344	-0.131554	-0.0548397	-0.181654	0.694346	-0.267365	-0.268569	-0.365603	0.0192799
2020-09-30	-0.0778916	-0.0531526	0.0186692	-0.0241853	-0.0373526	-0.111504	-0.234601	0.501189	-0.0695367	-0.00287523	-0.0107804
2020-10-01	0.106276	-0.0986125	0.216775	0.195987	0.0935001	0.189392	-0.0211954	0.069296	0.0251404	0.165932	-0.0422729
2020-10-02	0.0139529	0.19543	-0.0321255	-0.0194348	0.069377	0.108024	0.0965842	0.298332	0.272848	0.240786	-0.0366309
2020-10-03	-0.25342	-0.0858029	-0.345741	-0.386942	-0.382075	-0.404301	-0.0991019	-0.0997199	-0.580295	0.696603	-0.0544102
2020-10-04	0.0369491	0.467135	0.0613756	0.0311461	0.4016	0.232033	0.144967	-0.7228	-0.0772407	-0.824149	-0.0144915
2020-10-05	-0.189742	-0.404699	0.0989454	0.101772	0.135892	-0.10817	0.00301483	0.024815	0.0970628	0.124072	0.074569
2020-10-06	0.171135	-0.10911	0.0829433	0.257103	0.351235	0.466475	-0.0728737	0.432606	0.30762	0.0986499	0.0370674
2020-10-07	-0.246969	-0.120116	-0.0727989	-0.22162	-0.482441	-0.486974	-0.081723	-0.381088	-0.272085	0.0993808	0.0242157
2020-10-08	0.089627	0.515824	0.120749	0.149199	0.0467598	0.118628	-1.22594	-0.0405971	0.29773	0.0122706	-0.00853149
2020-10-09	0.0767603	-1.0214	-0.0315079	0.00328918	0.05862	0.0990467	1.34436	0.144985	0.303834	0.202826	-0.00673401
2020-10-10	-0.0886934	0.00345298	0.043138	0.0177827	-0.0724628	0.191956	-0.163478	0.399249	-0.343179	0.80007	-0.0406845
2020-10-11	-0.0430087	-0.136012	-0.0789611	-0.132023	-0.0555278	-0.146948	0.111975	0.306399	0.149877	-1.78281	-0.0194235
2020-10-12	0.564586	0.270221	0.231803	0.227207	0.134176	0.0294312	-0.0175423	-0.381666	0.0507723	0.459365	0.0717759
2020-10-13	-0.180023	-0.0763206	-0.109147	-0.0818674	-0.00933613	0.00233212	-0.0692285	-0.399724	-0.321278	1.41771	0.00963573
2020-10-14	-0.265139	-0.00570873	-0.0218798	0.019507	-0.0707279	-0.143368	0.0165383	0.14797	0.0518395	-1.81868	-0.00461834
2020-10-15	0.0909715	0.0157979	0.0724157	-0.047886	-0.167894	-0.237999	-0.0141021	-0.165662	0.247169	0.449874	0.00548499
2020-10-16	0.0813285	0.0458255	-0.0198014	0.0403244	0.00212976	-0.0154793	0.0490786	-0.0681758	0.0572838	-0.135237	0.0250969
2020-10-17	-0.371858	-0.292697	-0.292417	-0.310066	-0.344598	-0.159383	0.0195699	-0.489005	-0.494387	-0.387703	-0.0522114
2020-10-18	0.156368	-0.0452914	0.00872692	-0.0383774	0.0540835	-0.0865962	0.135141	-0.277224	0.195238	0.0949839	-0.0302667
2020-10-19	-0.133071	0.266247	0.148155	0.173798	0.147574	0.125592	-0.0780601	0.704363	0.251193	-0.042983	0.0866482
2020-10-20	0.246466	0.259032	0.0701037	0.20985	0.0612436	0.366395	0.0797597	0.130683	0.924253	0.572478	-0.00647264
2020-10-21	0.0340092	0.33953	0.3873	0.328005	0.412791	0.0961565	0.0130553	0.256979	-0.261588	0.26783	0.0016327
2020-10-22	0.0385009	-0.223201	-0.249436	-0.16854	0.203699	0.180228	-0.00881875	0.0443744	-0.414454	-0.0493124	0.0056106
2020-10-23	-0.0313834	-0.181164	-0.101096	-0.126034	-0.28527	0.174227	-0.147776	0.100287	-0.277927	0.255406	-0.002294
2020-10-24	-0.233276	-0.166034	-0.155615	-0.176504	-0.290116	-0.246576	0.065661	-0.322043	0.0568457	0.0891171	-0.0650521
2020-10-25	-0.0386731	-0.00553217	-0.113715	-0.000836248	-0.0686331	-0.183362	0.186799	0.0465042	0.0641499	-0.775802	-0.0294319
2020-10-26	0.465253	0.188216	0.330512	0.348939	0.476162	0.19712	-0.0543553	0.221236	-0.222212	0.0801411	0.0810626
2020-10-27	0.13714	0.135894	-0.0835821	-0.062481	-0.0501771	0.0371338	-0.0405126	0.12371	0.32005	0.150854	0.0150348
2020-10-28	-0.405547	0.0608497	0.0915183	0.0706004	0.0438965	-0.041118	-0.0546521	-0.252712	-0.25263	-0.066738	0.00801137
2020-10-29	-0.112952	0.454405	-0.167498	-0.167993	0.830678	0.00719768	0.306826	-0.0248585	-0.260114	-0.107011	0.01124
2020-10-30	0.221445	-0.613837	0.0577102	0.0511886	-0.835402	-0.0313711	-1.20602	-0.105057	0.235632	0.308142	0.00358678
2020-10-31	-0.388835	-0.00903372	-0.193762	-0.127796	-0.118224	-0.255857	1.07998	-0.360194	-0.13994	-0.222739	-0.0629846
2020-11-01	-0.0627705	-0.214573	-0.0737566	-0.212903	-0.124017	-0.0834125	-0.10067	0.144576	-0.5108	-0.0693151	-0.0375353
2020-11-02	0.143371	0.229799	0.289879	0.314854	0.262535	0.293818	0.0482922	0.0867382	0.496593	0.0241875	0.0666516
2020-11-03	0.158293	-0.0297345	-0.106101	-0.0447069	0.23515	0.0499362	-0.0625407	0.225328	-0.0135177	0.0347216	0.0158267
2020-11-04	-0.176083	0.161814	0.183637	0.131606	0.0887393	0.192145	0.0679331	0.329295	0.233046	1.31099	0.00804263
2020-11-05	-0.249336	0.151394	0.0205873	-0.0194704	-0.12307	-0.630585	0.0173092	-0.229332	0.212762	0.015494	0.0104718
2020-11-06	0.1368	-0.0252443	0.0806922	0.0491559	0.106994	0.258035	0.104998	0.119122	0.00785049	-0.462309	-0.010183
2020-11-07	0.0561885	-0.128756	0.120048	0.0610064	0.0337726	0.182975	-0.277048	0.0201634	0.03918	-0.153985	-0.0498742
2020-11-08	-0.122201	-0.273944	-0.513619	-0.431572	-0.361737	-0.32006	0.190096	-0.608453	-0.37876	-0.247956	-0.0212477
2020-11-09	0.044961	0.24862	0.193583	0.233223	0.26407	0.248439	0.2556	0.886224	-0.0631889	0.385706	0.0796544
2020-11-10	-0.0780329	-0.289124	-0.125301	-0.178357	0.124818	-0.135293	-0.158497	-0.615871	0.101291	0.898041	0.0307938
2020-11-11	-0.105429	0.151968	0.152019	0.100785	-0.215989	-0.103923	0.137713	-0.0801427	0.409003	-0.393776	0.00922101
2020-11-12	-0.0496791	0.137936	-0.0889607	0.0219812	-0.140246	0.0042488	-0.131794	0.0262854	-0.233479	-0.539493	-0.00607313
2020-11-13	0.0954325	-0.0783755	0.0241049	-0.00351221	0.201653	-0.283208	0.0736542	-0.173663	0.106514	-0.027029	0.00186646
2020-11-14	-0.141491	-0.13962	-0.246261	-0.144261	0.394306	-0.0997514	-0.163255	0.312668	-0.434274	-0.118009	-0.0649266
2020-11-15	0.00326819	-0.149994	-0.000331782	-0.0767568	-0.204529	-0.188141	0.13503	-0.495455	0.0254768	-0.394682	-0.0350136
2020-11-16	0.0758605	0.28731	0.104244	0.232358	0.127623	0.11133	-0.392614	0.264965	0.235518	0.324108	0.0641513
2020-11-17	0.152412	0.2129	0.243322	0.225785	0.379812	0.441143	0.527489	0.330607	0.0513619	-0.490273	0.0325136
2020-11-18	0.0227445	0.229405	0.203148	0.22192	-0.0543913	0.106719	-0.179727	0.114692	-0.0280453	0.465163	-0.000954527
2020-11-19	-0.149039	-0.282628	-0.360053	-0.254397	-0.0832747	-0.159308	0.128711	-0.362939	-0.171824	-0.542963	-0.0045639
2020-11-20	0.12977	0.000211376	0.401129	0.0887793	0.183427	0.153329	-0.149539	0.381065	0.0661813	-0.121953	0.0259749
2020-11-21	0.265558	0.069371	0.108118	0.279252	0.947451	0.698906	0.0893054	1.17068	0.675383	1.25373	-0.0361018
2020-11-22	0.0167585	0.0402924	0.0566553	0.0397532	0.164167	0.504567	0.0636101	0.000612649	0.340674	0.357692	-0.00645539
2020-11-23	0.0172051	0.0347726	0.216328	0.0677466	0.0813058	-0.0402157	0.0975294	0.1228	0.612219	-0.710759	0.0463127
2020-11-24	0.661353	0.185829	-0.158202	0.152167	0.460354	0.152341	-0.18544	0.487508	0.398414	1.27814	0.0304804
2020-11-25	-0.337579	-0.163406	-0.147523	-0.139645	-0.331268	-0.369739	-0.209633	-0.470849	-0.263548	0.876257	0.0272858
2020-11-26	0.0955218	0.339773	0.437189	0.27696	0.00441548	0.352825	0.171145	-0.0294155	-0.1037	-0.826899	-0.0133495
2020-11-27	-0.602482	-0.456711	-0.614108	-0.478741	-0.235147	-0.516257	0.0638948	-0.733852	-0.388788	-1.20817	0.0110192
2020-11-28	-0.0652769	-0.176303	-0.130614	-0.174825	-0.085856	0.249457	-0.0502504	0.022346	-0.101763	-0.215581	-0.0285676
2020-11-29	0.02769	-0.0460451	0.0166028	-0.0576191	-0.109541	-0.109833	0.00985569	-0.176693	-0.38373	-0.479139	-0.0156396
2020-11-30	0.113592	0.427229	0.300263	0.331696	0.122546	0.217319	0.0197605	0.299674	0.228499	0.42094	0.0484017
2020-12-01	0.182939	0.0391409	0.292963	0.1513	-0.0240243	-0.0379063	0.255839	0.00985754	-0.017246	0.916161	0.0523256
2020-12-02	-0.230689	-0.283328	-0.476119	-0.334099	-0.277074	-0.415246	0.18149	-0.552491	-0.352415	-0.309843	0.0175555
2020-12-03	-0.133882	-0.157786	-0.0446403	-0.200766	-0.26433	-0.0600203	-0.436566	-0.048511	-0.186567	0.593277	0.00491948
2020-12-04	0.109864	0.0590442	0.0117844	0.0713535	-0.0261614	-0.0701944	0.13194	-0.0353866	0.139557	-1.68591	-0.0105157
2020-12-05	-0.163612	-0.217824	-0.190926	-0.211307	-0.117023	-0.147376	-0.0458087	-0.185001	-0.265882	0.720045	-0.0208363
2020-12-06	-0.208326	-0.0742183	-0.178546	-0.108025	0.182461	-0.156346	0.0310515	-0.243708	-0.07599	-0.752871	-0.0274083
2020-12-07	-0.045088	0.0614325	-0.0518405	-0.00358926	-0.2866	-0.115566	-0.116116	0.784268	-0.171496	1.25175	0.0613018
2020-12-08	0.303383	0.164083	0.294997	0.205216	0.0729644	0.173685	-0.00302101	-0.256563	0.239598	0.566625	0.00885685
2020-12-09	-0.00087071	0.0825752	0.0963895	0.139327	0.420955	0.340966	-0.10927	-0.0334602	0.100296	-1.56523	0.00641396
2020-12-10	-0.203325	-0.298124	-0.3063	-0.312483	-0.26589	-0.503159	0.280266	0.0324044	-0.296434	0.339907	-0.0193302
2020-12-11	0.0523022	0.0888053	-0.050404	0.0880333	0.0993551	-0.124807	-0.138848	-0.00540109	-0.482694	0.536721	0.00217266
2020-12-12	-0.151483	-0.249598	-0.262715	-0.231425	0.0200489	-0.304585	-0.0808051	-0.178956	0.182636	-1.8146	-0.031554
2020-12-13	0.106119	0.157002	0.0608904	0.0712283	-0.246909	0.261344	-0.0731336	-0.173211	0.167057	3.00857	-0.0263958
2020-12-14	0.233011	-0.124375	-0.109965	-0.135644	-0.182586	-0.139592	-0.0729111	0.0254476	-0.127797	-0.818179	0.0612872
2020-12-15	-0.130926	0.173876	0.137827	0.163823	0.24153	0.0336738	0.197662	0.030996	-0.148031	-0.56127	0.0334083
2020-12-16	0.16488	0.507208	0.528226	0.47297	0.515453	0.475347	-0.0759755	0.561826	0.965685	-0.0601595	0.00157816
2020-12-17	0.324318	0.474556	0.476774	0.485351	0.346241	0.196459	0.25199	0.407024	-0.168462	0.0305135	-0.000360939
2020-12-18	-0.29028	-0.569468	-0.480635	-0.445552	-0.360957	-0.0766471	-0.190625	-0.596303	-0.581784	0.12943	-0.0250722
2020-12-19	0.398498	-0.0481954	-0.205385	-0.137248	-0.288937	-0.629504	0.14209	0.215133	-0.040603	2.35105	-0.0269931
2020-12-20	0.0871723	-0.0168562	0.0415954	0.0467393	-0.151922	0.217449	-0.273724	-0.018196	-0.0706901	-1.98116	-0.0197197
2020-12-21	-0.000959033	0.191956	0.0751298	0.114109	0.0247719	0.446761	0.17992	0.00412969	0.994689	-0.166287	0.0432677
2020-12-22	-0.0332659	-0.0373516	0.0223834	0.0291006	0.429221	-0.0013182	0.324813	-0.211252	-0.836316	0.515485	-0.00886841
2020-12-23	0.0326023	0.146605	0.0343632	0.162358	0.268388	0.265423	-0.209383	0.902721	0.413215	-1.27179	-0.0104522
2020-12-24	-0.176669	-0.219148	-0.0638511	-0.184472	-0.167393	-0.00958564	-0.122793	-0.691256	-0.529212	0.422223	-0.0260721
2020-12-25	-0.14816	0.0237569	-0.0572379	-0.0188159	-0.0254952	-0.272206	-0.273331	-0.103041	0.23368	0.251619	-0.0180874
2020-12-26	0.0314194	0.13881	0.0877584	0.0124636	-0.491433	0.0623524	0.270895	0.118517	0.097333	-0.495841	-0.0101113
2020-12-27	0.266748	0.318792	0.569691	0.30461	-0.0763727	0.280775	0.485327	0.467633	0.628903	1.16071	-0.0168042
2020-12-28	0.0750134	-0.303922	-0.0744036	-0.216016	-0.0976335	0.0929811	-0.338775	-0.46847	-0.239418	-0.91466	0.047156
2020-12-29	0.428779	-0.0804226	-0.25819	0.000463472	0.43562	0.538413	-0.0483277	-0.171936	-0.479274	-0.374573	0.0100595
2020-12-30	-0.627604	0.124891	-0.0787018	-0.0552217	-0.377264	-0.472898	0.204195	-0.179868	0.0363522	-0.148291	-0.00231586
2020-12-31	-0.215288	-0.0925255	-0.216574	-0.167363	-0.505675	-0.490656	-0.101167	0.560377	0.0903991	0.343119	-0.0139143
2021-01-01	0.127648	-0.137948	-0.0199321	-0.0157158	0.0932831	-0.00891596	0.165046	-0.5278	0.0644439	1.4357	-0.0817981
2021-01-02	0.12819	0.510554	0.3688	0.366931	-0.209876	0.227466	-0.133649	0.466371	0.0938723	-1.3603	-0.00168269
2021-01-03	0.373093	0.147675	0.828421	0.321293	0.0680666	0.491812	0.0451742	0.37532	2.40246	-0.536854	0.00798998
2021-01-04	0.0637153	0.031264	0.230996	0.0445059	0.183958	0.347357	0.431921	0.502527	-0.368699	1.63812	0.070597
2021-01-05	-0.226291	-0.183637	-0.315544	-0.211363	-0.132729	0.228364	0.251204	0.374626	-0.717382	0.183769	0.0172651
2021-01-06	-0.00505618	0.108511	0.0734127	0.130321	0.339501	0.409553	-0.350491	-0.103891	1.41747	0.981709	0.00989815
2021-01-07	0.25832	0.118509	-0.0994594	0.108935	0.747867	-0.18102	0.0118065	-0.156684	1.72858	-1.56515	0.0283871
2021-01-08	-0.243547	0.0387089	0.0912583	0.0160017	-0.484761	-0.121365	-0.134284	-0.461384	-0.774484	-0.331695	0.0216916
2021-01-09	-0.0976461	-0.351679	-0.288224	-0.24187	-0.313099	-0.221211	-0.14063	1.37195	-1.01022	0.243881	-0.0363729
2021-01-10	0.173015	0.254907	0.200639	0.270952	0.294808	0.0209258	0.115608	-0.631801	-0.347805	0.0798803	-0.0230084
2021-01-11	0.238835	0.433001	0.402312	0.288762	0.0143608	0.244907	0.00753707	-0.266304	0.617101	-0.362056	0.0381258
2021-01-12	-0.45124	-0.500327	-0.482301	-0.430755	-0.400487	-0.166519	-0.1335	-0.532611	0.411034	-0.55925	0.00530106
2021-01-13	-0.0448238	-0.075088	-0.219347	-0.17934	-0.305375	-0.418403	0.433048	0.2678	-0.849487	-0.018785	-0.00384804
2021-01-14	-0.0153761	-0.0865077	0.104032	-0.00663243	0.0881721	0.0111723	-0.360253	-0.0804005	-0.421395	0.874737	-0.0182809
2021-01-15	0.0509369	0.0631184	0.0738593	0.139867	-0.0629139	0.166012	0.10935	0.34779	0.0720336	-0.0172943	-0.00800626
2021-01-16	0.0723991	-0.160619	-0.107079	-0.0993359	-0.185536	0.344409	-0.454454	-0.224852	0.444354	0.495279	-0.0401126
2021-01-17	0.0956643	-0.0972243	-0.0995086	-0.108759	-0.165456	0.227117	0.0515261	-0.196626	-0.540402	1.71094	-0.0211318
2021-01-18	-0.124736	-0.0559311	-0.125103	-0.117572	-0.0741888	-0.47877	0.101664	0.547408	0.291618	-1.39051	0.0539838
2021-01-19	0.24606	0.145117	0.603257	0.247088	0.544451	-0.162785	-0.0321432	-0.185314	-0.25849	-0.0315584	0.00228098
2021-01-20	-0.092829	0.154894	-0.00876585	0.110839	-0.209395	0.104003	-0.272325	-0.230132	-0.230477	0.324343	-0.00818603
2021-01-21	-0.0951818	0.123805	-0.0183698	0.080714	-0.0166737	0.0836466	0.144702	0.514882	-0.0250507	-0.757171	-0.00191375
2021-01-22	-0.103063	0.0204679	-0.0448402	-0.0330741	0.0107876	0.130736	-0.127335	-0.389177	0.0348644	0.568893	0.00428508
2021-01-23	-0.180082	-0.467929	-0.477136	-0.409302	-0.399583	-0.379892	0.205341	-0.355762	-0.375616	-0.234308	-0.0211831
2021-01-24	-0.0394417	0.00596078	0.289871	0.0447097	-0.199685	-0.0907911	-0.179936	0.0132132	0.571212	-0.239405	-0.0266519
2021-01-25	0.118524	0.208102	0.179204	0.180969	0.168261	-0.0819589	0.21697	0.0917335	-0.257205	0.0824409	0.0407839
2021-01-26	0.0747499	0.00596522	-0.046823	0.00481914	-0.0471274	0.0890533	-0.324682	-0.203602	-0.592386	-0.418082	0.0022163
2021-01-27	-0.0505071	0.0378014	-0.0538248	0.0409995	0.0523923	0.0417401	-0.0580121	0.0642043	0.31847	-0.236367	-0.00148714
2021-01-28	0.0270163	0.201121	-0.128695	-0.0172511	-0.0514761	0.0710167	0.261514	-0.113355	1.58026	0.625251	0.000164045
2021-01-29	0.199584	0.432276	0.436843	0.567885	1.05617	0.162168	-0.20281	0.468586	-0.136898	-0.166975	-0.0172327
2021-01-30	-0.199732	-0.593224	-0.560231	-0.462587	1.11188	-0.161073	0.320254	-0.0920529	-0.728795	-0.515505	-0.0462075
2021-01-31	-0.040573	-0.210917	-0.194743	-0.1322	-0.000926579	-0.154574	-0.333208	-0.168751	-0.36772	0.0253155	-0.0175685
2021-02-01	0.897041	0.151766	0.147736	0.150736	0.36024	0.44657	0.751218	0.0660081	-0.0857063	0.743983	0.027385
2021-02-02	-0.222003	0.0271235	0.441796	-0.0474276	-1.0086	0.527583	-0.462407	-0.11364	-0.217509	-0.25154	0.000625322
2021-02-03	-0.343543	-0.030935	-0.0816513	-0.0561868	-0.385878	-0.578132	-0.013747	0.147103	-0.110367	1.01254	-0.00946853
2021-02-04	0.275958	0.118152	0.0584904	0.202604	0.419582	-0.0266157	-0.153942	0.108938	0.186102	-0.528641	-0.0029652
2021-02-05	0.419702	-0.161055	-0.101578	-0.112407	-0.254484	0.65035	0.01461	1.01559	0.764754	0.7363	-0.0200078
2021-02-06	0.390054	0.19656	-0.00588153	0.0404391	-0.293725	0.174865	-1.08627	0.326451	-0.585038	0.984559	-0.0551535
2021-02-07	-0.347595	-0.0852015	0.000401678	0.0740959	-0.0172619	0.327527	1.23508	-0.722272	-0.0568577	-1.15874	-0.0180597
2021-02-08	0.35655	0.437676	0.185345	0.184237	0.0875341	-0.217066	-0.0939268	0.71105	0.0429848	0.679606	0.0666656
2021-02-09	0.729664	-0.100016	-0.0831683	-0.00730636	0.163599	-0.431069	0.410752	0.173341	1.09901	-0.868306	0.0268382
2021-02-10	0.458494	-0.0503566	-0.052619	0.0726127	0.358808	0.766637	-0.384707	0.129758	-0.54873	0.381513	-0.00360552
2021-02-11	-0.912855	-0.0701239	-0.151554	-0.145377	-0.429247	-0.175637	0.235685	1.2242	0.825908	0.354714	-0.000818627
2021-02-12	0.0593685	-0.0612291	0.0509682	0.0167831	0.440546	-0.279505	0.337656	-0.90802	0.777817	-0.265366	-0.0185806
2021-02-13	-0.342587	-0.0859432	-0.0695172	0.0400612	0.0150141	-0.0646867	-0.210833	-0.0602179	-1.23317	0.281212	-0.0365989
2021-02-14	0.0884887	0.0141094	-0.117514	-0.101408	-0.302851	-0.0507972	-0.491647	-0.360894	-0.392386	-0.10995	-0.0418822
2021-02-15	0.0433225	0.0785366	0.21437	0.162054	0.00975644	0.226561	0.0243613	0.697653	0.586532	1.13154	0.0369136
2021-02-16	-0.226365	-0.000263695	-0.128171	-0.142876	-0.0242496	-0.256444	-0.286398	-0.398566	-0.318142	-1.25536	0.00535079
2021-02-17	1.00027	0.0477821	0.0480277	-0.0134374	-0.0996036	-0.173499	-1.19431	-0.349816	-0.112102	-0.0611605	0.00734744
2021-02-18	0.154488	-0.439936	-0.240977	-0.38203	-0.506917	-0.172135	1.35871	0.552227	0.398616	1.25007	-0.00264299
2021-02-19	1.07934	0.198673	-0.0729199	0.179595	0.204377	-0.0705816	-1.01955	-0.176334	-0.346989	-1.21762	0.00113243
2021-02-20	-0.619308	0.0706755	0.278245	0.190404	0.134863	0.91609	-0.0945156	-0.294436	-0.0447308	-0.259688	-0.0556984
2021-02-21	-0.129348	-0.272372	-0.384256	-0.294188	-0.183404	-0.486473	-1.42983	-0.48539	-0.397714	1.39649	-0.0369147
2021-02-22	-0.0757078	0.573086	0.585005	0.504639	1.04975	0.405324	0.876107	0.703702	0.722259	-0.602888	0.0574412
2021-02-23	0.0488742	0.142047	0.204442	0.14396	-0.267841	0.0588159	1.25317	0.0738862	-0.0425847	-0.342753	0.000423471
2021-02-24	-0.146245	-0.510291	-0.507274	-0.418066	-0.583005	-0.278216	-1.84249	-0.200628	-0.385954	-0.428612	0.00502695
2021-02-25	-0.566542	-0.155793	-0.246619	-0.201497	-0.297587	-0.0278624	0.10553	-0.605928	-0.27785	0.135457	0.0263071
2021-02-26	0.0260846	1.86237	0.250029	0.166929	0.0843555	0.590291	0.0115013	-0.139405	0.120141	-0.243196	0.00585702
2021-02-27	-0.413715	-2.03399	-0.415788	-0.274482	-0.308604	0.251587	1.0541	-0.045753	-0.782707	-0.000424233	-0.0397893
2021-02-28	0.127421	0.151929	0.286991	0.11723	-0.0949269	-0.196152	0.0717229	-0.169078	0.177115	0.813648	-0.0313814
2021-03-01	0.470151	0.00833679	-0.139735	-0.101072	-0.198358	-0.47587	0.566841	0.0144116	-0.0753006	-1.27804	0.113131
2021-03-02	0.160854	-0.125589	-0.0648544	-0.0365605	-0.0458384	-0.185747	-1.31352	0.0274155	-0.173923	0.371986	0.019498
2021-03-03	-0.00931783	0.11307	0.00668658	0.0212133	-0.0251891	-0.497325	-3.00297	0.0246962	0.178617	3.59219	0.00406294
2021-03-04	-0.0433741	-0.0166157	0.0101507	0.085471	0.601094	0.372347	3.94492	0.660086	0.0908509	-2.69908	-0.00898275
2021-03-05	-0.115902	-0.0736769	-0.0836893	-0.165653	-0.340438	0.0221698	-0.222582	0.612848	-0.273859	-0.772912	0.0108961
2021-03-06	-0.101566	-0.34716	0.076686	-0.270656	-0.441068	-0.314575	-1.82252	-1.07293	-0.415733	-0.773552	-0.0407678
2021-03-07	0.123838	0.227395	0.0457021	0.0492399	-0.154211	-0.240506	1.94004	-0.260554	0.23325	2.523	-0.0255307
2021-03-08	-0.0128337	0.119179	0.148835	0.237025	0.416822	-0.167276	-0.944653	-0.0891224	0.644792	-0.152509	0.0616725
2021-03-09	0.547805	0.0465325	-0.163588	0.0715165	-0.171927	0.402097	-2.75598	0.329068	0.445828	-1.53446	0.0121014
2021-03-10	-0.646646	0.11812	0.0696739	-0.00473863	0.0796828	-0.232296	3.43515	-0.138888	-0.662545	-0.361072	-0.0165825
2021-03-11	0.0285264	-0.00917414	-0.0464229	-0.0150619	-0.0262039	-0.148566	1.02831	0.739601	0.281212	1.47903	-0.0111645
2021-03-12	-0.166022	-0.0192497	-0.067942	0.060305	0.0428579	0.150808	0.323373	-0.474964	0.10555	-0.0693528	-0.0107372
2021-03-13	-0.310438	0.0856469	0.108804	0.0577514	-0.0348566	0.329046	-2.43907	-0.439203	-0.672646	-0.912984	-0.0601947
2021-03-14	-0.350969	-0.323504	-0.25705	-0.23166	-0.24692	-0.451449	0.791339	-0.375822	-0.0392773	-0.459375	-0.0328782
2021-03-15	0.196649	0.414046	0.305053	0.283981	0.216495	0.195537	0.126193	0.64756	0.199545	0.0587695	0.067468
2021-03-16	-0.0256358	-0.105823	-0.0965828	-0.0922897	0.862493	0.737476	0.468503	-0.126993	-0.178329	-0.163931	0.0283798
2021-03-17	-0.0656478	0.00847472	0.0283175	-0.070409	-0.530765	0.0556203	-0.0249882	-0.228597	0.0690668	0.98809	-0.00566686
2021-03-18	0.0740441	-0.0778341	-0.0522998	-0.0764154	-0.284722	0.125761	0.0802128	-0.157898	0.0196738	0.232993	0.0129813
2021-03-19	-0.266674	-0.127683	-0.0905766	-0.100683	-0.218077	-0.357265	0.121776	-0.16087	-0.258071	-0.257429	-0.0124241
2021-03-20	0.0677423	0.0261086	0.0650571	-0.0010437	0.945228	-0.613159	-1.01223	1.10644	0.171457	0.393075	-0.0472973
2021-03-21	-0.154032	0.0309234	0.0131304	-0.0450523	-0.19876	-0.0603721	-0.101676	-0.55545	0.0251322	-0.62838	-0.0382406
2021-03-22	0.301763	0.0844654	0.0267056	0.131699	0.563478	-0.00148173	-0.237505	0.703996	0.349778	0.921799	0.0521755
2021-03-23	-0.144874	-0.00153034	-0.0702545	0.0191721	-0.245938	0.127393	-0.279801	0.953967	-0.242097	1.35435	0.0169444
2021-03-24	0.171137	0.223476	0.350354	0.102411	-0.334528	-0.20387	-0.61194	-0.89085	-0.0596846	-1.27847	-0.00114352
2021-03-25	-0.03022	-0.0370608	-0.0518436	0.00099027	0.107066	0.421957	-0.00889503	-0.285024	0.18094	-0.793463	0.0124307
2021-03-26	-0.0976978	-0.182574	-0.273804	-0.159465	-0.0428138	0.0984495	-1.79796	-0.193305	-0.186152	0.215228	-0.0331008
2021-03-27	0.157612	-0.181128	-0.219632	-0.119609	-0.455147	-0.71102	3.48232	-0.278497	-0.0386132	-0.290455	-0.0474477
2021-03-28	0.0278796	0.00884734	-0.0866668	-0.0598174	-0.276196	-0.259394	0.137858	-0.129591	0.124997	0.760903	-0.0197946
2021-03-29	-0.200774	0.189317	0.317239	0.154247	0.238978	0.0636728	-2.8824	0.303521	0.120312	1.35617	0.0174614
2021-03-30	0.669835	-0.0573431	-0.0125269	0.0223661	0.0764342	-0.0146588	1.06976	-0.00135448	-0.0706919	0.123016	0.0267969
2021-03-31	-0.130473	0.185744	0.294649	0.296562	0.235647	0.236931	0.858131	-0.0359056	1.0721	-0.489607	0.0211006
2021-04-01	0.0476908	-0.060584	0.0224852	-0.0268154	-0.0260609	-0.32301	-0.412852	0.201468	-0.823974	-0.949167	-0.0067718
2021-04-02	0.0604801	-0.0488698	0.120195	-0.0431506	0.134428	0.230662	1.42616	-0.252779	0.00409013	0.0894805	-0.0407508
2021-04-03	-0.290971	0.0154348	-0.0853163	0.0548454	0.223428	0.142738	-0.00125799	-0.113728	0.526888	-0.262827	-0.0247683
2021-04-04	0.0804841	-0.161444	-0.207749	-0.0969423	-0.381653	-0.437279	-2.31557	-0.350249	-0.68652	-0.559237	-0.00807578
2021-04-05	0.24103	0.179142	0.105128	0.285343	1.74487	0.322912	#NUM!	1.12716	0.407912	0.463658	0.0249162
2021-04-06	0.259051	0.0844865	0.011477	0.0981097	0.335766	0.744556	#NUM!	-0.154296	-0.15145	-0.0426964	0.0435929
2021-04-07	0.124369	0.135522	0.211792	0.0982344	-0.521295	-0.278106	#NUM!	-0.23571	0.148243	-1.03136	0.0248862
2021-04-08	-0.272615	-0.354748	-0.355427	-0.473174	-0.532087	-0.722868	#NUM!	0.525812	-0.0659801	-0.597364	0.00517419
2021-04-09	0.0326157	-0.128523	-0.245005	-0.14812	-0.230484	-0.321612	#NUM!	-0.175499	0.0998519	1.27767	-0.033692
2021-04-10	0.270373	0.221762	0.232014	0.25442	0.914711	0.390614	#NUM!	0.214006	-0.117278	-0.120222	-0.0212193
2021-04-11	-0.0781717	-0.229831	-0.23807	-0.106618	-0.185377	0.382328	#NUM!	-0.320028	-0.492696	-0.475001	-0.0374029
2021-04-12	0.929733	0.113228	0.0983439	0.0621824	-0.473703	0.301852	#NUM!	-0.369143	0.491713	-0.931314	0.0722694
2021-04-13	-0.425445	0.300315	0.304321	0.250821	0.856495	0.181414	#NUM!	0.495584	0.0765019	0.871182	0.0104441
2021-04-14	-0.235773	0.101397	0.189225	0.226972	-0.0697795	0.486991	#NUM!	-0.0242569	-0.203442	-0.0327226	0.000758336
2021-04-15	-0.480722	-0.23953	-0.0962843	-0.248545	-0.63356	-0.586627	#NUM!	-0.506022	-0.0981654	-0.775457	0.000335688
2021-04-16	0.401725	0.324173	0.113115	0.54899	0.290377	0.0643631	#NUM!	1.33386	0.68926	0.37443	-0.0113259
2021-04-17	-0.281758	-0.242544	-0.112366	-0.263771	-0.350363	-0.338399	#NUM!	-0.431938	3.72286	-0.137954	-0.0403442
2021-04-18	0.256095	0.387778	0.449246	0.23801	0.457977	0.608147	#NUM!	0.532616	-0.461945	0.343183	-0.0289859
2021-04-19	0.0620269	-0.399854	-0.397711	-0.288887	-0.26259	-0.274363	#NUM!	-0.377385	-1.25193	-0.200557	0.0491802
2021-04-20	0.267439	0.0376106	0.146472	0.00919819	-0.125188	-0.15434	#NUM!	0.0201946	-0.848292	0.544943	0.0133484
2021-04-21	-0.0984222	-0.211291	-0.013645	-0.271317	-0.215513	-0.17438	#NUM!	-0.518612	-0.348085	-1.08725	-0.0105894
2021-04-22	-0.0134937	0.308802	0.320129	0.245516	0.172004	0.140397	#NUM!	0.116709	-0.45736	0.408571	-0.0134668
2021-04-23	0.063909	0.147293	0.0337316	0.185832	0.306129	0.427421	#NUM!	0.3921	0.244991	0.175764	-0.00516626
2021-04-24	-0.781627	-0.569976	-0.553661	-0.646466	-0.857293	-0.70207	#NUM!	-0.760178	-0.454671	-0.11746	-0.0315482
2021-04-25	-0.174262	-0.0609319	-0.00125247	-0.137597	-0.00147814	-0.369043	#NUM!	0.080889	0.187162	-0.533766	-0.0341015
2021-04-26	0.174908	0.234144	0.101365	0.22384	0.586812	0.261026	#NUM!	0.376607	-0.244313	0.411841	0.0633073
2021-04-27	-0.00545243	-0.164402	-0.0869596	-0.129102	-0.126557	-0.0697256	#NUM!	-0.237342	0.0298221	0.247945	0.0132577
2021-04-28	-0.104501	-0.0297132	0.0599191	0.0608322	-0.381866	-0.00134608	#NUM!	0.132807	-0.1975	-0.198481	0.0197053
2021-04-29	0.59054	-0.0406402	-0.0506009	-0.134185	-0.194575	0.293267	#NUM!	-0.367573	-0.101326	-0.447629	0.00173962
2021-04-30	-0.137238	0.128256	-0.0898988	0.0560644	0.617979	-0.395746	#NUM!	-0.143535	0.231315	0.0970466	-0.0108977
2021-05-01	-0.345109	-0.20144	-0.0359325	-0.057717	-0.545522	-0.281502	#NUM!	-0.301857	1.21753	-0.138203	-0.104917
2021-05-02	-0.0767903	-0.115145	-0.0244626	-0.0711016	-0.168574	-0.0181488	#NUM!	-0.106527	0.26925	-0.340107	-0.0366145
2021-05-03	0.337157	0.303468	0.562024	0.280589	0.0934082	0.184515	#NUM!	0.450355	-0.823585	0.386184	0.0579185
2021-05-04	0.0824432	0.282066	0.238227	0.469586	0.523998	0.331792	#NUM!	0.267593	-0.116523	0.214345	0.0236264
2021-05-05	-0.298843	0.00981982	-0.255459	0.0535937	0.0353591	0.361409	-0.610117	-0.108433	-0.0152704	-0.258866	0.010881
2021-05-06	-0.0665292	0.00406399	-0.0871458	0.0717286	0.189639	0.800336	-0.794812	0.83023	-0.155406	0.890357	-0.00100668
2021-05-07	-0.0830765	-0.0157916	-0.111982	-0.0651348	-0.436929	-0.377106	0.936108	-0.112237	0.209767	0.356712	0.00723625
2021-05-08	0.0668273	-0.0456081	0.237172	-0.234645	-0.493468	-0.6152	-0.709027	-0.828262	-0.477639	0.166225	-0.0530915
2021-05-09	0.0997235	0.00797797	0.00714054	0.13362	0.260981	0.711561	0.066973	0.050339	-0.120075	-0.669646	-0.02126
2021-05-10	0.17694	0.0853178	0.214906	0.104593	0.304911	-0.221451	1.15967	0.188792	0.105171	0.226285	0.0674802
2021-05-11	-0.0582791	-0.157641	-0.174	-0.114922	-0.338202	-0.174469	0.0165909	-0.408952	-0.0634615	-0.451651	0.0373138
2021-05-12	-0.12086	0.204439	0.270214	0.0257715	0.150991	-0.0167371	-0.999129	0.126808	1.36565	1.29806	-0.00777058
2021-05-13	0.54249	0.251476	0.127356	0.282087	0.287309	1.00013	6.21064	0.621777	1.82741	0.445854	-0.0365162
2021-05-14	-0.685915	-0.551179	-0.486976	-0.413881	-0.490147	-0.639819	-1.42242	-0.665989	-1.18557	-1.41374	-0.00348338
2021-05-15	-0.070729	0.0596102	-0.12715	0.0161719	0.565136	0.706736	-1.33123	-0.279695	-0.991589	-0.79834	-0.0369907
2021-05-16	0.150928	0.0793675	0.110092	-0.0256014	-0.0712443	-0.214333	-0.825224	1.13905	-0.439252	0.147989	-0.0205959
2021-05-17	0.235751	0.156572	0.13236	0.10859	0.0899894	-0.107268	0.0685312	-0.525396	-0.0702914	0.385747	0.0716396
2021-05-18	-0.367379	-0.287511	-0.290888	-0.221614	0.0896889	-0.511615	-0.430625	-0.342253	0.229853	-0.429738	0.0160874
2021-05-19	0.906025	0.810428	0.737311	0.693405	0.323762	0.883235	-0.0225425	0.889291	0.0347965	0.500339	0.00492659
2021-05-20	-0.213243	-0.358584	-0.222781	-0.316332	-0.409541	-0.324885	0.775416	-0.528575	0.325084	-0.198413	-0.00944014
2021-05-21	-0.120078	-0.0731871	-0.228977	-0.145838	-0.214232	-0.263764	0.25514	0.0198946	-0.633955	0.464505	-0.0226135
2021-05-22	-0.485573	-0.3577	-0.244983	-0.355605	-0.228734	-0.320484	-2.26257	-0.535436	-0.714589	0.727267	-0.0242717
2021-05-23	0.320945	0.313059	0.285645	0.300461	0.211969	0.346883	0.913842	0.312697	0.236371	-1.03318	-0.0152729
2021-05-24	0.128225	-0.152662	-0.0420945	-0.0986713	-0.272097	-0.2329	0.41402	-0.137966	0.281008	-0.343421	0.0468433
2021-05-25	-0.0699084	-0.180916	-0.080209	-0.122581	0.047141	-0.252346	0.258882	-0.393576	-0.543138	-0.309653	0.0105428
2021-05-26	-0.228191	-0.0905274	-0.153652	-0.144943	-0.303382	0.148427	-1.89783	0.316197	0.209274	0.107438	0.0125688
2021-05-27	-0.126925	-0.172507	-0.241732	-0.161803	-0.20325	-0.44209	-0.825069	-0.378558	0.10907	0.601895	0.00555386
2021-05-28	0.122533	0.244872	0.181091	0.153953	0.156026	0.230555	0.609172	-0.0905825	-0.398093	-0.628751	-0.00612063
2021-05-29	-0.37857	-0.199183	-0.169174	-0.20386	-0.165255	-0.319766	-0.990485	-0.455183	-0.347875	-0.0749512	-0.0411045
2021-05-30	0.0558371	-0.357169	-0.266343	-0.204427	-0.234838	0.242738	0.797528	-0.0652477	-0.208247	-0.430323	-0.0274897
2021-05-31	0.17462	0.2092	0.180886	0.14534	0.431646	-0.102283	1.05064	0.0861629	0.187768	-0.0609132	0.0626417
2021-06-01	-0.120813	-0.118822	-0.125025	-0.0450188	-0.113112	-0.0852779	-1.27582	0.130685	0.125359	-0.217984	0.0244664
2021-06-02	0.269823	-0.0463397	0.0130721	-0.0451193	-0.443531	-0.177396	-1.01543	0.521121	-0.458615	-0.0943965	-0.00236736
2021-06-03	-0.0263449	0.0697737	0.0801981	-0.00560046	0.0174537	-0.00285609	0.187784	0.196547	1.19306	0.107384	0.00729066
2021-06-04	0.124875	0.165213	0.12899	0.146488	0.236562	0.285801	-0.380014	-0.225739	0.762903	-0.127903	0.0161584
2021-06-05	-0.224411	-0.151247	-0.113843	-0.222986	-0.353544	-0.43402	0.412552	-0.0681543	-0.912688	-0.0428824	-0.033181
2021-06-06	-0.632419	-0.218086	-0.186353	-0.313911	-0.344366	-0.529849	0.0186573	-0.562344	-0.709376	0.320559	-0.0154348
2021-06-07	0.33121	0.152715	0.189739	0.264436	0.406547	0.413916	1.28754	0.527596	0.13503	0.786518	0.0733963
2021-06-08	0.428042	0.393041	0.314515	0.316459	0.259117	0.490434	-0.670204	0.260196	0.153754	-0.227233	0.0192944
2021-06-09	-0.237014	0.0784203	-0.149895	-0.0475908	-0.118138	-0.195529	0.482205	-0.195818	0.0983392	-0.445282	0.00441596
2021-06-10	-0.346795	-0.213975	-0.226859	-0.237879	-0.234304	-0.40587	-0.023985	-0.385232	-0.400066	-0.424863	0.00287763
2021-06-11	-0.0985477	-0.118674	-0.146608	-0.155538	-0.232266	0.0456116	-2.30007	-0.19762	-0.0975902	0.32501	-0.00870878
2021-06-12	-0.0557858	-0.0202426	0.0352827	-0.00341864	0.0874262	0.122929	0.88304	-0.0617005	-0.0865023	0.604779	-0.0403392
2021-06-13	0.0116329	0.0698787	0.0518348	0.0133763	0.113493	-0.005416	0.843762	-0.099642	-0.124652	-0.45287	-0.0300291
2021-06-14	0.0447217	0.0591884	-0.00474936	0.0288113	-0.0180106	-0.0908746	-0.0487063	-0.0520355	-0.00208737	-0.149193	0.0587293
2021-06-15	-0.0109256	0.0730763	0.0729538	0.0740651	0.176636	0.00365	-1.22354	-0.0433313	0.195732	-0.497341	0.0380424
2021-06-16	-0.323175	-0.16876	-0.185186	-0.136468	-0.206719	-0.176842	2.12671	-0.0736725	-0.348748	0.722412	-0.00168585
2021-06-17	-0.164739	-0.0554463	-0.0971013	-0.0921618	-0.08271	-0.211246	-0.253527	-0.296454	-0.00426101	-0.519966	0.00141293
2021-06-18	0.157203	-0.0244436	0.0394985	0.0496628	-0.0674198	0.206346	0.650548	0.165089	0.217077	0.185573	0.00706196
2021-06-19	-0.346919	-0.148432	-0.19265	-0.186809	-0.127853	-0.151753	-1.25597	0.0530611	-0.209758	-0.0467902	-0.039842
2021-06-20	0.431663	0.161145	0.183072	0.168203	0.328928	0.237367	2.29492	0.234034	0.0905978	0.407138	-0.0403522
2021-06-21	0.505405	0.364886	0.403726	0.46049	0.277186	0.542007	-0.529915	0.399017	0.431346	0.0370633	0.0622142
2021-06-22	0.339557	0.110251	0.0520254	0.110216	0.166912	0.402006	-0.133999	0.350116	0.237393	0.162034	0.0142575
2021-06-23	-0.25456	-0.241422	-0.224169	-0.254377	-0.12095	-0.189687	-0.941513	-0.49864	-0.503231	-0.517677	-0.00763152
2021-06-24	-0.310695	-0.335272	-0.337412	-0.361798	-0.421223	-0.381122	0.8187	-0.593448	-0.214136	0.28056	0.00243182
2021-06-25	-0.00243666	0.194396	0.116352	0.195572	0.114995	0.254182	-1.67601	0.148381	0.69427	0.225463	-0.00120397
2021-06-26	-0.187405	-0.0417619	-0.0985224	-0.096524	-0.238535	-0.29258	0.366856	-0.246746	-0.343628	-0.935428	-0.0327923
2021-06-27	-0.233664	-0.083013	-0.0371223	-0.126445	-0.0540322	-0.312471	-0.528788	-0.136987	-0.544113	-0.229265	-0.00565381
2021-06-28	0.124199	-0.0466661	0.249261	0.0657925	-0.00253722	-0.0339378	0.229374	0.0717471	0.288159	0.746331	0.0808104
2021-06-29	0.122174	0.111795	-0.0277976	0.133287	0.358684	0.121959	1.6903	0.303911	0.23733	0.48485	0.00631906
2021-06-30	-0.0222816	-0.106894	0.040008	-0.0357371	-0.0712566	0.00051279	-1.47089	-0.0079097	-0.184426	0.72231	-0.00779457
2021-07-01	-0.337853	0.105244	0.11796	-0.137004	-0.192809	-0.257858	1.34998	-0.282238	-0.325792	0.010585	-0.0326641
2021-07-02	-0.180435	0.0232488	0.089926	-0.17913	-0.214164	0.0756044	-0.939376	0.0439646	-0.32897	0.00933754	-0.0136106
2021-07-03	-0.01767	-0.462663	-0.600961	-0.102174	-0.0960408	-0.0627385	-0.91977	-0.187327	-0.175855	-0.932685	-0.0429798
2021-07-04	0.219671	0.0219181	0.0747852	0.0444324	0.00661084	-0.115781	0.665379	0.296689	0.35235	-0.0239695	-0.00539342
2021-07-05	0.0812781	0.069627	0.0677377	0.0919806	0.0965668	-0.0263078	-0.195376	0.049917	0.140979	-0.536517	0.0782646
2021-07-06	0.381234	-0.00827824	0.0384511	0.0781581	-0.0684714	-0.174521	-0.565729	-0.0286505	-0.168857	1.13309	0.0279922
2021-07-07	-0.0637295	-0.0665088	0.0696274	-0.0134755	0.0692433	-0.0908223	-0.335377	0.338574	0.155616	0.128236	0.0103708
2021-07-08	-0.092928	0.187523	0.0346532	0.0796501	0.122469	0.157827	2.02616	-0.406069	-0.14536	-0.0287871	0.00361406
2021-07-09	-0.32684	-0.0863494	-0.006861	-0.117228	0.0132714	-0.00838199	-1.34976	0.549414	-0.373001	-0.13008	-0.00331492
2021-07-10	-0.141194	-0.177586	-0.26993	-0.197669	-0.285829	-0.351471	0.0834336	-0.784824	-0.368221	-0.569553	-0.0415176
2021-07-11	0.00854126	-0.133117	-0.178636	-0.166641	-0.178852	-0.236549	-0.83818	-0.0816127	1.52285	1.91987	-0.0306385
2021-07-12	0.305217	0.190207	0.189193	0.195167	0.243849	0.320175	0.668679	-0.114969	-0.469953	-1.13069	0.0567633
2021-07-13	-0.270563	-0.240581	-0.0667016	-0.00673302	-0.0252228	0.0367495	0.64271	0.437733	-0.0895461	0.876758	0.0114195
2021-07-14	0.290356	0.111514	0.0424738	0.108916	0.0442427	0.280979	0.428398	-0.0571261	-0.547536	-0.789982	-0.0128253
2021-07-15	0.30862	-0.00356196	-0.100277	-0.00358885	0.0415403	-0.00557348	-1.13919	-0.095641	-0.169334	-0.346176	0.0122691
2021-07-16	-0.283749	0.106721	-0.0525769	0.0114717	-0.0635412	-0.00695941	0.359474	0.0470953	0.345254	-0.357495	0.00387256
2021-07-17	-0.262455	-0.226555	-0.107739	-0.155013	-0.0576261	-0.0895575	1.26813	0.138158	-0.334295	-0.676348	-0.0584347
2021-07-18	-0.0342236	-0.00568068	0.0314936	-0.0735731	-0.13619	-0.0936207	-0.703467	-0.324385	-0.158976	1.34569	-0.0353624
2021-07-19	0.188262	0.0840212	0.026182	0.0985245	0.0848831	-0.243733	0.5343	0.0784294	0.22039	0.569865	0.0593243
2021-07-20	0.183283	0.124681	0.204403	0.131382	0.171888	0.518323	0.157343	0.261848	0.386474	0.0287619	-0.0015962
2021-07-21	0.0731944	0.197509	0.201851	0.232431	0.253194	0.152013	-1.84082	-0.0484699	-0.059168	-0.963147	-0.00954297
2021-07-22	-0.269526	-0.366186	-0.194572	-0.242031	-0.0350016	-0.327938	-0.224568	-0.336318	-0.515005	-0.817144	-0.0111731
2021-07-23	0.212818	0.142583	-0.0769071	0.0748835	-0.133231	-0.206467	-0.1847	0.34695	0.191075	1.04157	0.00370044
2021-07-24	-0.11746	-0.0401413	-0.00886277	0.0484664	-0.114633	0.00970474	-0.834053	0.0525674	0.35007	-0.666073	-0.0351551
2021-07-25	-0.196332	-0.03801	-0.0974495	-0.112141	-0.141419	-0.169473	1.352	-0.282554	-0.162151	-0.196138	-0.0135065
2021-07-26	0.643484	0.894585	0.709535	0.700984	0.820463	1.06446	2.52869	0.778775	0.601373	0.939038	0.0730483
2021-07-27	-0.318659	-0.374133	-0.249834	-0.308531	-0.325994	-0.336625	-1.01923	0.190146	-0.655334	-0.0630745	0.0119905
2021-07-28	-0.139535	0.0977755	-0.194443	-0.0559614	0.834883	-0.179469	1.82077	-0.639425	0.198488	0.86618	-0.00766618
2021-07-29	-0.161127	-0.353893	-0.151996	-0.251942	-0.551365	-0.200885	-1.30354	-0.278853	1.32409	1.39725	-0.00487314
2021-07-30	0.137659	0.196702	0.214333	0.159219	-0.110645	0.0594055	-0.8234	0.711648	-0.966673	2.21947	-0.0113924
2021-07-31	0.078098	-0.248226	-0.115852	-0.12992	-0.24227	-0.170754	-0.476669	-0.0444356	-0.49241	-2.05864	-0.0548364
2021-08-01	0.0401647	0.0337457	0.231809	0.0875188	-0.0324254	0.350126	0.0798528	0.466645	0.57123	-1.18997	-0.0159576
2021-08-02	-0.282327	-0.0418231	-0.0238631	-0.0809725	0.0461834	-0.263177	-0.0180185	-0.872278	-0.573114	-0.0690467	0.0730901
2021-08-03	0.0125105	0.0229638	0.0238088	0.0353875	0.0757888	0.38347	0.0542097	-0.0661795	0.945053	-0.220464	0.0230872
2021-08-04	-0.0652163	-0.0317028	0.0982007	0.0307544	-0.0215041	-0.100595	0.166688	-0.098917	0.217421	-0.607477	0.0114254
2021-08-05	0.192737	0.326952	0.215432	0.197826	-0.158082	-0.0978793	1.3842	0.188292	-0.685882	2.65559	-0.00692228
2021-08-06	0.0458534	0.0829078	-0.157632	0.0280861	0.0234247	0.0890358	-0.0285328	0.153269	0.0788807	-0.99024	-0.0104466
2021-08-07	0.158559	0.0461222	0.220751	0.190055	0.509298	0.279124	-1.33206	0.0769812	0.433439	-0.739528	-0.0264412
2021-08-08	-0.207029	-0.0977596	-0.1514	-0.120259	-0.0280247	-0.229989	-0.908295	-0.221489	-0.269422	-0.86797	-0.0300993
2021-08-09	0.0634147	0.0648287	0.11764	0.0453849	-0.0559875	-0.0823932	1.52841	0.0273715	-0.439224	-0.181401	0.052882
2021-08-10	0.26587	-0.143802	-0.147208	-0.0447063	0.0679518	0.641852	-0.00391837	0.594853	0.0977716	0.529509	0.0199494
2021-08-11	0.167526	0.0228016	-0.0322545	0.159221	0.718943	0.574076	0.973296	0.296992	0.724582	0.151579	-0.00616347
2021-08-12	-0.13703	-0.0175213	-0.0508556	-0.0515098	-0.0759302	-0.0943641	0.245163	-0.177273	1.26773	0.0271045	0.00265153
2021-08-13	-0.251405	-0.0604866	-0.0623199	-0.115067	-0.169577	0.315021	-1.68262	0.202308	-0.753937	-0.580937	-0.00853211
2021-08-14	0.159981	-0.01693	-0.183824	0.04099	0.633533	0.0390322	-0.321288	-0.0403405	-0.869559	0.31884	-0.0552906
2021-08-15	-0.10256	-0.00715099	0.109818	0.00875854	-0.105165	-0.289423	-0.806634	-0.579627	-0.289108	1.20436	-0.0547134
2021-08-16	0.361191	0.0560923	0.0403993	0.0850165	-0.264648	-0.286338	0.0577834	0.301028	0.38042	-1.09724	0.0496992
2021-08-17	-0.0184715	0.0203692	0.100065	0.0354792	-0.0932462	-0.148121	0.58593	-0.0129305	-0.133895	-0.193116	0.0234596
2021-08-18	-0.117192	-0.0383086	-0.169157	-0.0949555	-0.00800209	0.241872	-0.427669	-0.218138	-0.188141	-0.444907	0.00847911
2021-08-19	0.108056	0.144641	-0.0970913	-0.000341768	-0.108537	0.521539	0.603778	0.0167974	0.00459479	0.88706	-0.000560432
2021-08-20	-0.0390534	-0.0694871	0.0662754	-0.0586094	-0.0271294	0.00435337	-2.61319	0.0236503	0.0668956	-0.684492	-0.0107207
2021-08-21	-0.145004	0.156466	-0.142377	0.0332837	-0.286631	-0.569171	2.66494	-0.154728	-0.339401	-0.069517	-0.0407686
2021-08-22	-0.149126	-0.469798	-0.125141	-0.206881	-0.107135	0.356206	0.133868	0.5288	2.14804	0.172707	-0.0423859
2021-08-23	0.747415	0.301687	0.249424	0.219108	0.347184	0.372328	0.127927	0.0367414	-0.893251	1.62732	0.0678604
2021-08-24	-0.258618	0.0303216	-0.0187044	0.0472583	-0.0306638	-0.0382296	-0.41561	-0.151188	-0.474971	0.607432	0.01721
2021-08-25	0.0993055	-0.0798812	-0.0629561	-0.0504015	-0.254892	-0.305649	0.727075	-0.131497	0.0452846	-0.46734	0.00405924
2021-08-26	-0.00349755	0.00061855	-0.0825104	-0.0406233	0.0372497	-0.054295	-0.103341	-0.0629726	0.183067	-1.33646	-0.00714363
2021-08-27	-0.245904	0.0549287	0.0604126	0.0293054	0.0296586	0.20879	-1.92655	0.00323744	-0.0721068	-0.248376	-0.00577878
2021-08-28	-0.424451	-0.18899	-0.29911	-0.206089	-0.325542	-0.383605	1.60742	-0.49858	-0.582887	-0.512674	-0.0489219
2021-08-29	0.0504698	-0.0984475	-0.0305914	-0.0262731	-0.0560841	-0.039486	-1.29198	-0.0186646	0.379678	1.05948	-0.011487
2021-08-30	0.129337	0.2071	0.372956	0.172032	0.0503904	-0.0132298	1.36017	0.271792	0.0892584	-0.530679	0.0498486
2021-08-31	0.169621	0.0866709	0.345708	0.168362	0.483917	-0.0262296	-3.08083	0.0305729	0.283835	-0.0614494	0.0168418
2021-09-01	-0.0318128	0.119515	0.0973853	-0.000490684	-0.177807	-0.0890539	2.27998	1.37822	-0.252292	1.14882	-0.000133714
2021-09-02	0.00897785	0.00937535	-0.209491	-0.0113214	0.100114	0.460801	0.640967	1.48186	-0.212473	-0.365731	-0.0173327
2021-09-03	-0.124864	0.0894786	0.0719892	0.101972	0.0775584	-0.341041	-0.496143	-0.782189	-0.0133046	1.99074	-0.00130351
2021-09-04	0.118774	-0.142407	-0.230768	-0.107353	-0.319469	-0.114768	0.178323	0.607781	0.0695285	0.932555	-0.0457365
2021-09-05	-0.195692	-0.21168	-0.124489	-0.0549001	-0.0493926	-0.0933153	-1.17366	-0.852413	0.357374	-0.791697	-0.0369402
2021-09-06	0.149697	0.24869	0.0163704	0.169847	0.596426	0.0825308	1.28367	-0.0851093	0.0352551	-1.38729	0.0504471
2021-09-07	0.706405	0.517028	0.739755	0.539685	0.42372	0.927976	0.118693	0.165759	0.293791	0.0857951	0.00109114
2021-09-08	-0.41904	-0.285635	-0.209396	-0.25295	-0.428596	-0.376094	1.5488	-0.194173	-0.348562	-0.983243	0.0031703
2021-09-09	-0.206537	-0.236846	-0.274568	-0.237708	-0.353937	-0.28652	0.00711695	-0.446573	-0.225348	0.068658	-0.00474359
2021-09-10	-0.0363549	0.0123868	-0.0758672	-0.0289703	0.401432	0.0162661	-3.19382	0.434719	-0.206544	0.966329	-0.00195965
2021-09-11	-0.386507	-0.126565	-0.182475	-0.219855	-0.661712	0.34667	0.752828	-1.02223	0.0244283	-1.33295	-0.0549351
2021-09-12	0.0646401	-0.212974	-0.10262	-0.0630696	-0.158171	-0.0666783	1.52668	-0.159398	-0.198986	-0.713433	-0.0219138
2021-09-13	0.272108	0.384858	0.301316	0.289862	0.255022	-0.266446	-0.780391	0.202378	0.0495173	2.0626	0.0526085
2021-09-14	-0.31703	-0.0582362	-0.172296	-0.233023	-0.262239	-0.456979	0.878483	0.394187	-0.312005	-0.105644	0.0379964
2021-09-15	0.140085	-0.237384	-0.086047	-0.143431	-0.119897	0.0618827	-0.593292	-0.104404	0.127608	-0.624383	-0.00306012
2021-09-16	-0.066229	0.0411246	0.135445	0.129764	0.0556686	-0.23082	0.684429	-0.409788	-0.132984	-0.390718	-0.0143987
2021-09-17	-0.126401	-0.100481	-0.125589	-0.126885	-0.058048	-0.305287	-0.488286	1.25771	-0.280443	0.495564	0.00274109
2021-09-18	-0.146205	-0.00530802	-0.102537	-0.112209	-0.258514	-0.144776	-0.432772	-0.879281	-0.0807243	-1.45743	-0.0309346
2021-09-19	-0.0525131	-0.0579136	-0.114999	-0.080416	-0.0719467	0.0488206	-1.71198	-0.517126	0.325719	0.0761898	-0.0301753
2021-09-20	0.634121	0.487498	0.652218	0.59123	0.988809	0.981369	2.33076	0.634649	0.856603	1.12826	0.0430359
2021-09-21	-0.136424	0.103563	0.1051	-0.0288232	-0.187487	0.0212497	-1.72538	-0.235747	-0.493856	-0.540398	-0.0144745
2021-09-22	-0.197331	-0.244445	-0.247359	-0.186785	0.00541097	-0.217828	0.121852	0.247516	0.447085	-0.188702	-0.00559036
2021-09-23	-0.0630143	-0.107743	-0.248599	-0.124567	-0.25397	-0.342147	1.38883	-0.573362	0.154418	-0.151479	-0.0226987
2021-09-24	0.277792	0.223944	0.323763	0.267143	0.169726	0.560119	-1.29214	0.152955	-0.266895	-0.337811	0.00169619
2021-09-25	-0.404726	-0.304151	-0.301518	-0.334957	-0.366574	0.00276183	0.161366	-0.550546	-0.432761	-0.616953	-0.0259151
2021-09-26	0.343994	-0.0303077	0.111821	0.160769	0.0241671	-0.383754	0.276443	0.321138	-0.291925	0.171789	-0.0347558
2021-09-27	-0.262034	0.010344	-0.0996794	-0.109476	-0.0414096	-0.326109	1.07717	-0.286658	-0.196248	-0.405318	0.0658527
2021-09-28	-0.152165	-0.0250063	-0.126014	-0.0544633	-0.0670815	0.0337972	0.82034	-0.0291418	-0.211981	0.198964	0.0177446
2021-09-29	0.611496	0.0127406	-0.069328	-0.0244919	0.232869	-0.0749838	0.0232753	0.420719	-0.138269	0.197519	0.000208715
2021-09-30	-0.283797	0.01747	0.113668	0.0178785	-0.153674	-0.0903405	-1.42675	0.09142	0.0152878	3.08704	-0.0011227
2021-10-01	0.185569	0.319173	0.233566	0.210841	0.518689	0.210488	1.37452	0.416762	0.483543	-0.385708	-0.0144769
2021-10-02	-0.216838	-0.336252	-0.149879	-0.183734	-0.277155	-0.10577	-1.60999	0.52063	-0.0724596	-1.73406	-0.0530406
2021-10-03	-0.16855	-0.139126	-0.213141	-0.0921369	-0.105453	-0.22191	0.0916705	-0.466227	1.73194	0.917036	-0.0440705
2021-10-04	0.113186	0.225709	0.134317	0.182663	-0.0997346	-0.0361144	0.861683	-0.402643	-0.955963	-0.395652	0.0741517
2021-10-05	-0.0758676	0.0719582	-0.064861	0.0271917	0.0271864	-0.0732863	-0.165815	-0.339152	-0.505274	0.090913	0.019446
2021-10-06	0.273122	0.312519	0.273076	0.236598	0.157497	0.263175	-0.49185	0.872868	0.0361251	0.783717	0.00218008
2021-10-07	-0.0218458	-0.286817	-0.135259	-0.0528829	-0.175939	0.18297	0.605141	-0.541955	-0.457384	-1.67397	0.0179217
2021-10-08	0.31062	-0.0560689	-0.162811	-0.136873	-0.213925	-0.501522	-1.68883	0.0818566	-0.299009	3.69945	-0.011618
2021-10-09	-0.645145	-0.0686729	-0.244214	-0.169831	0.631119	-0.0124219	-0.0444058	-0.0885373	0.201578	-0.865769	-0.0688567
2021-10-10	0.0226622	0.196034	0.24111	0.0369478	0.0642232	0.0419461	0.511881	0.901597	0.212582	-1.78331	-0.0211092
2021-10-11	0.0247782	0.0757262	0.138776	0.079864	-0.250109	0.158356	1.70302	0.73078	-0.345088	-0.668334	0.0714423
2021-10-12	0.757573	-0.0371173	-0.0256011	-0.0330993	-0.0157915	0.373824	-3.44058	-1.29481	0.365662	-0.278154	0.00885395
2021-10-13	0.493875	0.0145105	-0.110734	0.0639849	-0.0744539	-0.115809	1.34966	-0.575077	-0.36773	1.34277	0.00406036
2021-10-14	-0.727827	-0.129644	0.181806	-0.124743	-0.143376	-0.352162	-1.11081	-0.148614	0.116212	-1.18021	0.00306676
2021-10-15	0.120235	0.346526	0.0754294	0.260287	0.521534	0.454058	1.43738	0.329752	0.485279	1.36887	-0.0182635
2021-10-16	-0.387237	-0.413291	-0.23486	-0.312936	-0.351075	-0.347894	-1.4122	-0.380596	-0.225092	-1.51576	-0.0483911
2021-10-17	-0.145389	-0.165303	-0.0412545	-0.127281	-0.157096	-0.166429	-0.151851	-0.044983	-0.136115	-0.599348	-0.0312081
2021-10-18	0.194436	0.270636	0.0888492	0.143712	-0.012927	0.238042	0.203006	-0.187224	0.168252	-0.00872545	0.0471639
2021-10-19	-0.0808502	0.0615433	-0.083166	-0.0638797	-0.208669	0.168697	0.475566	-0.307245	-0.195668	0.401948	0.00414011
2021-10-20	0.0245972	0.00782083	0.239996	0.117805	0.272122	-0.0155758	1.24879	0.727078	0.0470061	-0.392522	0.0101819
2021-10-21	0.488715	0.118231	0.327548	0.181894	0.172947	0.271558	0.0550765	0.017008	0.2548	0.0956705	0.0172571
2021-10-22	-0.451166	-0.177697	-0.373085	-0.130098	-0.202353	-0.353449	-0.709219	0.271837	-0.103586	0.329016	0.0034288
2021-10-23	-0.516603	-0.357467	-0.273591	-0.288482	-0.388067	-0.275065	0.176906	-0.703837	-0.667581	-0.130637	-0.038591
2021-10-24	0.06235	0.0160021	0.0132091	0.185257	0.00183122	0.0338989	1.16216	0.036491	0.288886	-0.540004	-0.0232431
2021-10-25	0.070925	0.1286	0.0657336	-0.00715447	0.147245	0.0912649	-1.61987	-0.178942	0.251284	-0.270156	0.0760135
2021-10-26	0.105201	0.115805	0.0701263	0.15937	0.415649	0.156058	0.00594179	0.861108	0.454503	0.674554	-0.00922045
2021-10-27	0.453972	0.224481	0.424057	0.468882	0.492094	0.590331	0.0152854	0.115178	-0.162824	0.626163	-0.00616754
2021-10-28	0.115636	0.0359938	-0.0100188	-0.0196132	-0.151721	-0.118147	-0.12672	-0.552478	-0.0988507	-0.851375	0.00793144
2021-10-29	0.0152977	-0.205317	-0.122399	-0.331848	-0.443107	-0.44357	0.0131581	-0.240782	1.12041	0.138869	-0.018486
2021-10-30	-0.19499	-0.136383	-0.452004	-0.00953387	-0.08464	-0.220378	0.867265	1.23967	1.31675	2.77349	-0.0312563
2021-10-31	-0.0555511	0.00258579	0.180014	0.0571576	0.34563	0.0555698	-0.0194073	0.118135	-1.12008	-1.71132	-0.0346559
2021-11-01	0.19984	0.114448	0.0274584	-0.050808	-0.231426	0.0797838	-0.46665	-0.878103	-0.836299	-0.601203	0.0621652
2021-11-02	-0.0544919	0.0432043	0.145132	0.543625	-0.012703	-0.0741569	-0.620827	-0.0858763	-0.118238	0.0662895	0.0544853
2021-11-03	0.0670613	-0.0439194	0.0202799	-0.516291	0.592299	0.652229	-0.228557	0.0489449	0.126813	0.397422	0.0174634
2021-11-04	-0.127414	-0.102179	-0.141787	-0.0244057	-0.225315	-0.358092	0.248294	-0.233613	-0.00536893	0.923831	-0.022097
2021-11-05	0.486229	-0.0636315	-0.199411	-0.129516	-0.377352	-0.372375	0.0600496	-0.0321357	-0.616411	-1.25781	-0.0222931
2021-11-06	-0.279382	-0.0506027	-0.044522	-0.162901	-0.306191	-0.189023	-0.900315	-0.162687	-0.142346	1.48492	-0.0606927
2021-11-07	0.0818939	-0.162678	-0.0634955	-0.153051	0.252164	-0.00593088	2.28891	-0.478356	0.0639921	-1.76538	-0.0166083
2021-11-08	-0.0647091	0.508745	0.353883	0.389728	0.49416	0.522778	-2.25917	0.783527	0.524169	0.141183	0.0795256
2021-11-09	-0.251611	0.0295261	0.0769613	0.119238	-0.0626047	0.845865	2.2736	0.547077	-0.00507058	1.89481	0.0283524
2021-11-10	0.507824	0.140155	0.0878897	0.201899	0.35477	-0.133623	#NUM!	0.112816	0.229336	-1.66947	-0.00230433
2021-11-11	-0.444965	-0.306114	-0.23783	-0.304054	-0.415436	-0.581693	#NUM!	-0.800201	-0.356782	-0.634393	0.00578953
2021-11-12	-0.058243	0.00567664	0.0211245	-0.0130313	-0.147842	-0.244211	-0.108803	-0.15195	0.392732	0.764677	-0.00346114
2021-11-13	-0.0477424	-0.168993	-0.236569	-0.230857	-0.381311	-0.331728	-0.630046	-0.101149	-0.00412007	-0.735747	-0.0272441
2021-11-14	-0.00226678	-0.193134	-0.171992	-0.189674	-0.267937	-0.280739	1.29994	-0.622616	-0.553867	-0.423676	-0.0228057
2021-11-15	0.0214099	0.195904	0.290465	0.163749	0.254434	-0.0792155	-0.650914	0.655518	1.63471	4.56576	0.0577005
2021-11-16	0.563844	0.427179	0.521499	0.434004	0.527219	0.879615	0.565684	1.75539	0.159845	1.44317	0.0146237
2021-11-17	-0.332813	-0.178705	-0.211835	-0.158159	-0.265813	-0.169779	-0.317298	0.221208	-0.768032	-0.891824	-0.0131789
2021-11-18	0.0755501	0.0548738	-0.0367391	0.120397	0.376492	-0.133209	-0.68052	-0.936236	-0.250169	-1.54438	-0.00777581
2021-11-19	-0.161886	-0.0670974	-0.0360425	-0.147819	-0.372605	-0.280281	1.45888	-0.62112	-0.484171	-0.657035	0.0108598
2021-11-20	-0.0601852	-0.234109	-0.289069	-0.126636	-0.366577	-0.15053	-0.446231	-0.245659	-0.316743	2.73843	-0.0116182
2021-11-21	-0.127986	-0.158959	-0.0916883	-0.0475074	-0.151433	-0.264946	0.989035	0.315475	0.141222	-0.596367	-0.0265617
2021-11-22	0.0912677	0.293546	0.337458	0.139249	0.250672	0.232814	-0.703635	1.742	0.0217688	-1.56882	0.0631824
2021-11-23	0.26232	0.0675827	0.113826	0.0589678	0.085464	0.110325	-1.00412	-1.07259	-0.04577	0.32294	0.0120353
2021-11-24	-0.00342712	-0.0229428	-0.0134389	0.00143435	0.0171505	0.116503	-0.00722025	-0.143223	0.0149035	-0.0883754	0.0112809
2021-11-25	-0.139627	-0.0663403	-0.154843	0.0805957	-0.0143253	0.437621	0.702523	0.293168	-0.13813	-0.195736	0.00257083
2021-11-26	0.516906	0.198474	0.340066	0.155214	0.323393	-0.0201658	-0.30872	-0.329849	0.19609	-0.739641	-0.00900039
2021-11-27	-0.537493	-0.313433	-0.464565	-0.370851	-0.577299	-0.657325	-0.750478	-0.944043	-0.374099	-0.580571	-0.0283545
2021-11-28	0.0944299	-0.0833497	-0.0346563	-0.00290921	0.0778255	0.35976	0.160343	0.290422	0.0927724	-0.316349	-0.031903
2021-11-29	-0.118753	0.140888	0.179325	-0.005614	0.113043	-0.216128	0.194882	0.167589	-0.127815	0.98503	0.0656951
2021-11-30	0.136839	0.125753	0.405348	0.179435	0.0110832	0.00695739	-0.172213	0.00495687	#NUM!	-1.12298	-0.00604057
2021-12-01	0.00895911	0.00406708	-0.035251	-0.0771423	-0.137612	-0.0850602	0.238202	-0.141786	#NUM!	0.0631964	-0.00756218
2021-12-02	-0.165382	-0.129538	-0.2509	-0.0476992	-0.132817	0.802109	0.00135777	1.02774	#NUM!	2.50639	0.00129112
2021-12-03	0.0430292	0.206054	0.185278	0.183098	0.187331	-0.328713	-0.0515076	-0.655044	#NUM!	-1.8857	-0.000624937
2021-12-04	0.585187	0.433583	0.396658	0.402864	0.943082	0.421223	0.43271	0.303318	#NUM!	-0.0560773	-0.0259725
2021-12-05	-0.62173	-0.500916	-0.410138	-0.524198	-0.673803	-0.295034	-0.777214	-0.854838	-0.381678	-0.941164	-0.0235046
2021-12-06	0.398802	0.0135935	0.100394	0.132625	-0.030147	-0.138598	0.398722	0.270796	0.419505	1.29837	0.0706187
2021-12-07	-0.523779	-0.113044	-0.232817	-0.206024	-0.237103	-0.178387	-1.7225	-0.321429	-0.224365	0.0181258	0.0308247
2021-12-08	0.0608416	-0.167618	-0.178797	-0.0909078	0.11084	-0.225416	0.210948	-0.232688	0.125328	-1.0126	-0.0015418
2021-12-09	-0.0514205	0.0387037	0.175659	0.00301314	0.404887	-0.0545767	-0.0185764	0.257316	-0.371524	-0.248946	0.00765165
2021-12-10	-0.02037	0.0449948	0.228312	-0.0125594	-0.332503	0.0298542	-0.00626961	-0.151823	0.318451	1.64735	-0.0182784
2021-12-11	-0.135585	-0.183451	-0.381389	-0.188148	-0.462665	-0.015977	0.0186921	-0.494612	-0.014112	-1.54188	-0.0293656
2021-12-12	-0.333333	-0.161163	-0.308173	-0.213657	-0.233847	-0.13964	-0.730888	0.0406291	-0.646125	-0.729649	-0.0389193
2021-12-13	0.374143	0.382657	0.534884	0.364859	0.432509	-0.0166829	2.02002	0.247099	0.302217	0.756348	0.0769469
2021-12-14	0.160719	0.0740366	-0.0068183	0.0909634	0.326503	0.0968976	0.0971637	-0.101662	0.101229	-0.108585	0.00302912
2021-12-15	-0.070812	0.0534884	0.102559	0.0619685	-0.118855	0.0234442	1.4927	0.188861	-0.317463	-0.329677	-0.00874335
2021-12-16	-0.326255	-0.292738	-0.286817	-0.24501	-0.349026	-0.233866	-0.720932	-0.0110298	-0.03858	0.597217	0.00984302
2021-12-17	0.184432	0.187836	0.154745	0.13825	0.0819303	0.0620701	0.529201	0.0349509	0.296238	-0.498025	0.00106944
2021-12-18	-0.332265	-0.231686	-0.169718	-0.220739	-0.26882	-0.262906	-1.53653	-0.715249	-0.159144	-0.531994	-0.0245739
2021-12-19	-0.0762086	-0.0368508	-0.188977	-0.114959	-0.136663	0.142642	0.545001	0.270644	-0.230431	-0.170315	-0.0210942
2021-12-20	0.201505	0.207738	0.289195	0.292369	1.06827	0.112367	0.658582	0.181482	-0.00789793	0.20988	0.0666853
2021-12-21	-0.0038806	-0.134856	-0.275633	-0.179662	-0.201756	-0.172419	-1.30202	1.27017	0.352331	0.399765	0.0152325
2021-12-22	0.0887315	-0.101354	-0.16313	0.0394984	-0.122356	0.285526	0.75883	-0.258599	-0.370359	-0.397502	0.008481
2021-12-23	0.15607	0.143621	0.257323	0.177044	0.249498	0.302349	-0.525395	-0.492165	0.133774	0.670204	-0.0156571
2021-12-24	-0.107239	-0.146901	-0.343748	-0.134202	-0.0967284	-0.435809	-0.314197	-0.244976	-0.121585	-0.233559	-0.0504184
2021-12-25	-0.250661	-0.247216	-0.158743	-0.22831	-0.793962	-0.285638	-1.49478	0.309957	-0.254105	-0.376578	-0.0307581
2021-12-26	0.188851	0.0967736	0.0273834	0.0500227	-0.27674	0.100591	1.17222	0.339693	-0.00344183	-0.330241	-0.00403588
2021-12-27	0.324137	0.148653	0.0200802	0.0796704	0.300458	0.531252	3.71813	-0.30597	0.370112	0.484407	0.0462527
2021-12-28	0.247121	0.317987	0.414928	0.307732	0.2434	0.1104	-2.97619	1.27035	0.187505	0.00663493	0.00317481
2021-12-29	-0.256814	-0.106628	-0.0955797	-0.159482	-0.107085	-0.331045	1.77654	-0.229383	-0.134939	-0.358259	0.0167426
2021-12-30	-0.101657	-0.118679	-0.195904	-0.146906	-0.0864766	-0.159777	-1.54696	-0.650244	-0.345597	-0.224211	-0.0310451
2021-12-31	0.035201	0.326062	0.0910367	0.0434653	-0.0793597	-0.016507	-0.050073	-0.140928	0.0564246	0.28746	-0.0329557
2022-01-01	-0.219343	-0.408178	-0.370279	-0.279305	-0.406758	-0.401317	-0.437421	-0.302482	-0.0648336	-0.796092	-0.0269766
2022-01-02	-0.104003	0.128432	0.0107115	-0.00308038	-0.0195866	0.03533	-1.54776	-0.502234	-0.174176	6.12548	0.0195112
2022-01-03	0.287401	0.168202	0.200954	0.225405	0.231173	0.0813773	0.0893451	0.02641	0.309109	-0.948403	0.0513509
2022-01-04	0.121462	0.250703	0.149648	0.115716	0.0578546	0.0588474	1.30625	0.574284	0.715102	-0.647401	0.0350078
2022-01-05	0.265719	-0.142494	0.25251	0.239701	0.397337	0.333394	-0.600365	0.0287223	-0.418059	-0.980309	0.0108081
2022-01-06	0.42708	-0.198777	0.296447	-0.0735251	-0.0397133	0.0961586	0.996528	-0.180078	-0.508368	-0.483462	0.0271116
2022-01-07	0.0472593	1.02505	0.00821469	0.137705	0.0732763	0.116498	-0.00312013	-0.125901	0.316986	-0.697369	0.00959856
2022-01-08	-0.12573	-1.09858	-0.423491	-0.277427	-0.262324	-0.155756	0	0.254133	-0.493301	-0.308806	-0.0448799
2022-01-09	-0.194864	-0.276128	-0.262529	-0.239437	-0.41575	-0.31997	-1.33157	-0.358073	0.0312376	3.33937	-0.0284039
2022-01-10	0.216246	0.410544	0.459831	0.33214	0.532511	0.308272	1.09861	0.241579	0.363214	-0.626514	0.0828424
2022-01-11	0.101622	-0.198368	-0.250198	-0.147609	-0.0596778	-0.307024	-0.6338	-0.00987637	-0.134263	-0.751424	0.00969753
2022-01-12	-0.107589	0.240924	0.0911347	0.0533951	0.0406322	0.415431	-0.0812826	-0.462236	0.455798	-0.592386	0.00241086
2022-01-13	0.00475043	0.353202	-0.0856919	0.0148363	-0.224525	0.202793	-0.0121705	0.410843	-0.394264	0.542823	-0.0108794
2022-01-14	-0.28801	-0.704457	-0.120149	-0.0441107	-0.00161311	-0.0859243	-0.730574	-0.565046	-0.0321969	-1.05032	-0.00936929
2022-01-15	-0.566615	-0.249496	-0.343498	-0.366864	-0.426242	-0.651209	-0.710242	-0.287099	-0.0369773	-0.485553	-0.0239009
2022-01-16	0.00334207	-0.0258744	-0.0119278	-0.00890354	-0.0236544	0.923433	1.11004	-0.154186	-0.650433	1.83677	-0.0126258
2022-01-17	0.186215	0.191975	0.261279	0.21331	0.335999	0.774258	0.745718	0.878133	0.131456	-1.39576	0.0458582
2022-01-18	-0.0130847	0.0329359	0.0536104	0.0262653	0.0710917	-0.209292	-0.277847	0.181533	0.330424	-0.575652	0.00880194
2022-01-19	-0.168549	0.0296375	0.012458	-0.0519415	-0.043267	-0.260427	-1.23164	-0.603198	0.915636	0.120891	-0.0137229
2022-01-20	0.055549	-0.124813	-0.214087	-0.261527	-0.144565	-0.672692	2.25001	-0.501982	-0.45195	0.712094	0.0116473
2022-01-21	0.661768	0.746825	0.923087	0.807917	0.92332	0.579333	-2.35266	1.14815	0.671196	-0.430842	0.0102758
2022-01-22	0.147511	-0.0797655	0.0211728	0.0437523	0.137134	0.266944	1.54526	0.0920728	-0.0751984	0.427377	-0.0315514
2022-01-23	-0.41657	-0.422926	-0.507198	-0.456464	-0.668546	-0.508986	0.0143064	-0.60944	-0.0999647	0.245931	-0.0176646
2022-01-24	0.141636	0.475463	0.537822	0.438655	0.398993	0.314971	-0.716137	0.190477	1.89169	-0.597653	0.0362755
2022-01-25	-0.322538	-0.45982	-0.556297	-0.416841	-0.466454	-0.605843	0.472906	-0.208908	-0.936036	-0.329412	0.0253809
2022-01-26	-0.043361	0.169972	0.271649	0.18911	0.285058	0.322109	-0.268543	-0.0767884	0.149338	0.542047	-0.0231693
2022-01-27	-0.131356	-0.223872	-0.274946	-0.271092	-0.372525	-0.472319	-0.819259	-0.243934	-1.20877	-0.657671	-0.0176259
2022-01-28	-0.203762	-0.118692	-0.0949179	-0.0623806	-0.185181	-0.230927	0.626456	-0.201588	1.25866	0.961414	-0.0204199
2022-01-29	-0.179887	-0.257269	-0.272131	-0.253016	-0.318144	-0.278651	-0.314868	-0.406325	-0.638661	-0.465255	-0.0650563
2022-01-30	-0.0315153	-0.160571	-0.161996	-0.116083	-0.0962291	-0.199354	1.01375	0.0111333	-0.374838	-0.755609	-0.0340681
2022-01-31	0.0728603	0.34781	0.37167	0.251902	0.37454	0.212998	-1.83258	0.111555	0.133499	-0.0254338	0.0477658
2022-02-01	0.00422349	-0.0217559	-0.0432638	-0.0428	-0.0682075	0.199948	2.60665	0.278746	-0.298846	0.516746	-0.0840056
2022-02-02	-0.075906	-0.0574806	0.0503561	0.0229884	-0.000249426	-0.0401655	-0.028058	0.537381	-0.110105	-0.180287	0.00151637
2022-02-03	-0.0706951	-0.0298673	-0.0842195	-0.0515068	-0.12641	-0.217588	0.00270636	-0.0845314	0.0806976	0.154393	0.0118699
2022-02-04	0.352522	0.458704	0.397803	0.342971	0.392425	0.299508	0.0704333	0.153996	0.0880708	0.763314	-0.0186734
2022-02-05	0.175337	-0.403188	-0.370994	-0.154495	0.13169	0.145897	-0.688122	-0.129719	-0.112269	-0.195082	-0.0530203
2022-02-06	-0.356474	-0.196792	-0.325064	-0.222571	-0.474653	-0.402997	0.0512933	-0.628315	-0.137082	-0.423047	-0.0210515
2022-02-07	0.206863	0.573439	0.473394	0.465682	1.34358	0.838009	-0.300462	0.773677	0.149684	-0.12143	0.075105
2022-02-08	0.246745	0.144042	0.120084	0.111096	0.383511	0.0732054	0.34014	0.00148394	0.373946	0.171241	0.0140551
2022-02-09	-0.338504	-0.352782	-0.205613	-0.302302	-0.493486	-0.603902	-1.11012	0.387768	-0.233582	-0.665312	0.00703823
2022-02-10	0.240821	0.324037	0.289172	0.370582	-0.0617766	0.378796	-0.269333	-0.0219505	0.126387	0.0606031	0.0106803
2022-02-11	-0.172703	-0.175999	-0.149418	-0.147145	-0.0548872	-0.260026	-0.00913248	-0.407868	-0.0988319	1.07846	-0.0234751
2022-02-12	-0.222566	-0.395364	-0.354572	-0.306349	0.0326491	0.00388101	-0.740104	-0.441988	-0.170501	-0.911918	-0.0249897
2022-02-13	-0.175572	-0.20813	-0.217442	-0.174342	-0.322507	-0.273216	0	-0.000179478	-0.279044	-0.661323	-0.018147
2022-02-14	0.0972212	0.345615	0.295213	0.157503	-0.0419584	0.168261	2.36411	0.159098	-0.0378226	0.411508	0.0648832
2022-02-15	0.693429	0.0870308	0.134891	0.102662	-0.0652108	0.0825708	-1.48704	0.195546	0.27712	0.123051	0.00374019
2022-02-16	-0.418429	-0.138013	-0.119566	-0.0941863	-0.0383756	-0.286424	0.202124	-0.109782	-0.114665	0.761684	-0.0176644
2022-02-17	-0.0161551	0.282233	0.249962	0.198454	0.256489	0.0607096	-0.825745	-0.049152	0.268453	-0.582936	0.00801429
2022-02-18	-0.0559787	-0.118656	-0.00708883	-0.120522	0.0403021	0.164444	0.152016	-0.371979	-0.130431	-0.128874	0.0146475
2022-02-19	-0.265197	-0.528822	-0.47698	-0.345798	0.132387	-0.154186	-1.36098	0.598324	-0.257043	-0.591935	-0.0333381
2022-02-20	0.18293	0.289055	0.174826	0.201731	-0.0891413	0.257506	3.55105	-0.129972	0.134044	0.455902	-0.0431009
2022-02-21	0.4133	0.467803	0.471082	0.457123	0.163047	0.371658	0.022696	0.496092	0.808939	0.308626	0.0595097
2022-02-22	-0.0606134	-0.138509	-0.130801	-0.173981	-0.0114969	-0.00666772	-1.63501	-0.482044	-0.424463	0.0507555	0.0272649
2022-02-23	-0.214019	-0.154251	-0.200893	-0.09877	-0.274402	-0.120734	-0.94549	-0.128529	-0.0303647	-0.182777	0.0265216
2022-02-24	0.591993	0.752792	0.784051	0.677165	0.648765	0.687815	0.554311	0.894673	0.630028	0.363265	0.0111798
2022-02-25	-0.480314	-0.558086	-0.532582	-0.491648	-0.3969	-0.786531	1.55702	-0.584856	-0.593485	1.0779	-0.0233086
2022-02-26	-0.332209	-0.418519	-0.383733	-0.346108	-0.125777	-0.407277	0.719697	-0.420688	-0.195517	-0.739978	-0.0442685
2022-02-27	0.193506	0.294531	0.32028	0.20363	-0.110246	0.150445	-0.0712568	0.544154	0.0150252	-0.782197	-0.0542394
2022-02-28	0.154517	0.419995	0.176375	0.23369	0.110975	0.330469	-0.80596	-0.0604053	0.106178	0.181147	0.0598047
2022-03-01	0.43458	-0.0942757	-0.0267586	0.0414074	-0.0594086	-0.000228701	0.392255	0.108756	0.154115	0.894905	0.037195
2022-03-02	-0.343812	-0.107005	-0.11999	-0.102027	-0.181113	-0.342699	0.0518251	-0.352411	-0.185317	-0.864823	-0.00988162
2022-03-03	-0.247059	-0.156004	-0.23966	-0.176995	-0.0815493	-0.2471	0.0698903	-0.228659	-0.176963	-0.459606	-0.00359159
2022-03-04	0.0854444	0.132889	0.101997	0.0818958	0.0642226	0.122814	-0.180126	0.0148865	-0.0178464	0.351328	-0.0107231
2022-03-05	-0.275621	-0.518679	-0.585491	-0.454152	-0.0266041	-0.416978	-0.328609	-0.280274	-0.662459	-0.883444	-0.0460734
2022-03-06	-0.0121586	0.151116	0.0945634	0.110863	-0.210166	-0.0924146	0.00780238	0.065021	0.430714	0.0298815	-0.0190569
2022-03-07	0.455462	0.36861	0.497607	0.33409	0.449852	0.439886	-0.0315816	0.246585	0.133938	0.483582	0.0565175
2022-03-08	-0.200398	-0.102055	-0.0470806	-0.0969275	-0.425968	-0.0844936	-0.213829	-0.307533	-0.0100851	0.582003	0.0109575
2022-03-09	0.364569	0.225109	0.0178491	0.185555	0.233342	0.0257317	0.707938	0.261852	-0.133987	-0.233648	0.00556903
2022-03-10	-0.141363	-0.0380732	-0.0641874	-0.0185676	0.00429477	-0.0819972	-0.191828	1.21342	0.127768	-0.545432	-0.0180976
2022-03-11	-0.305902	-0.164469	-0.0709206	-0.125064	0.36322	-0.131382	-0.348801	-1.13755	-0.234795	-0.126988	-0.00207041
2022-03-12	-0.247006	-0.589886	-0.639412	-0.421084	0.0699482	-0.473322	-0.100083	-0.218039	-0.650643	-0.59007	-0.0347062
2022-03-13	0.0249411	0.168602	0.278611	0.103803	-0.555071	0.447293	-0.132205	-0.273493	0.0168784	-0.019319	-0.0414179
2022-03-14	0.158593	0.340638	0.264394	0.218923	0.0326032	0.180516	0.653502	0.269466	0.323225	0.577267	0.0713963
2022-03-15	-0.0673703	-0.0160878	0.134338	0.00659347	-0.189613	-0.10555	-0.00368325	-0.0416507	0.0320505	1.4023	0.0164098
2022-03-16	0.273614	0.503956	0.331437	0.343559	0.304009	0.393529	0.0218987	0.24831	2.48929	-0.922741	-0.0189299
2022-03-17	-0.0895249	-0.587777	-0.345203	-0.344469	-0.286758	-0.304374	-0.0614146	-0.393722	0.573753	-0.0299073	0.00426986
2022-03-18	0.0187071	0.447204	0.221521	0.205262	-0.0060794	-0.137699	0.0541682	0.132956	-1.1386	-0.346535	-6.19766e-05
2022-03-19	-0.0838182	-0.55985	-0.312988	-0.0983823	0.100492	0.330808	0.0427111	0.393554	-0.784923	0.279884	-0.0402969
2022-03-20	-0.138607	0.0232763	0.0914247	-0.017902	-0.291074	-0.149851	-0.66227	0.479283	-0.0285704	0.619773	-0.043044
2022-03-21	0.216888	0.201269	0.181299	0.114109	0.485386	0.261182	0.786613	-0.234354	-0.422616	-0.738063	0.0610348
2022-03-22	0.0798568	0.262503	0.101497	0.0973383	-0.0472589	0.320518	0.00766287	0.115945	-0.087986	-0.27014	0.0345261
2022-03-23	-0.0869355	-0.237335	-0.0500585	-0.0469038	-0.132507	0.707346	-0.236592	-0.259485	0.222918	-0.0919185	-0.00518188
2022-03-24	0.106973	0.206826	0.121144	0.132518	0.0931024	0.0627634	0.933549	0.66616	-0.14115	0.494307	-0.00858105
2022-03-25	-0.0873477	-0.0152096	-0.0592749	-0.190812	-0.353686	-0.497152	-1.08352	-0.609	1.39613	0.0606262	-0.0176257
2022-03-26	-0.438727	-0.589869	-0.651608	-0.478209	-0.415155	-0.461733	0.377358	-0.0576178	-1.0695	-0.460828	-0.0405227
2022-03-27	0.326102	0.507639	0.414232	0.393621	0.35399	-0.0622887	-0.0669039	0.664438	-0.185268	1.54055	-0.0356506
2022-03-28	0.350376	0.255595	0.428653	0.377584	0.755981	0.555378	0.0163402	-0.101209	-0.00808954	-0.596624	0.0679236
2022-03-29	-0.068535	-0.146815	-0.0541614	-0.0692739	-0.413431	-0.268336	-0.678666	-0.0923671	-0.303139	0.0244037	0.012361
2022-03-30	0.0931452	-0.0679709	-0.244105	-0.00916665	-0.145651	-0.212555	-0.0728799	-0.175618	-0.111962	-0.102357	-0.000611023
2022-03-31	0.187826	0.127637	0.144728	0.126801	0.354223	0.203492	-0.0314162	0.9295	0.114379	1.34561	-0.000556277
2022-04-01	0.0320252	0.135476	0.170967	0.0192701	-0.221932	-0.0338544	0.148053	-0.71793	0.153844	-0.028095	-0.0164869
2022-04-02	-0.178915	-0.263021	0.116329	-0.143524	-0.253035	-0.321198	0.950559	-0.0498041	-0.16866	-0.0743723	-0.0278766
2022-04-03	-0.0655299	-0.14352	-0.429981	-0.173562	-0.186056	-0.225769	-0.00950126	-0.405787	0.715921	-1.24992	-0.028772
2022-04-04	0.0548944	0.245918	0.171909	0.172364	0.330203	0.91873	-0.471437	0.0932134	1.07375	-0.188041	0.0188648
2022-04-05	0.00876314	-0.0920883	-0.0876687	-0.10876	-0.191758	-0.72282	0.244707	-0.200697	-1.57634	-0.571351	0.0131095
2022-04-06	0.0237786	0.284453	0.429563	0.251834	0.489663	0.364319	0.0352978	0.497158	0.534701	0.425858	-0.0130153
2022-04-07	-0.0891717	-0.411587	-0.425734	-0.397238	-0.439249	-0.405917	0.0186118	-0.745669	-0.456309	-0.501013	-0.0079337
2022-04-08	-0.0849763	0.041794	0.0473263	0.0378994	0.0333499	-0.207541	-0.0215062	-0.0484376	-0.0567377	0.044695	0.00258286
2022-04-09	-0.33298	-0.528048	-0.572102	-0.472896	-0.512912	-0.368109	0.0100938	-0.359974	-0.362991	-0.346028	-0.0399483
2022-04-10	0.00795523	0.0952323	0.05105	0.078489	0.0375968	-0.0229862	-0.389806	0.045837	0.0995494	0.00343965	-0.0247825
2022-04-11	0.441381	0.653897	0.741709	0.533797	0.81605	0.803133	0.00422834	0.699684	0.345263	0.676076	0.0472039
2022-04-12	-0.0241197	-0.0911733	-0.0786636	-0.0762336	-0.173771	-0.261889	0.0534008	0.259804	-0.223798	0.929227	0.0346368
2022-04-13	-0.102468	-0.112602	-0.229346	-0.168051	-0.170033	-0.306941	-0.114289	0.145698	-0.235092	-0.948562	-0.00392636
2022-04-14	-0.178948	-0.128908	-0.0167384	-0.0900528	0.0221654	0.0253271	-0.66224	0.0143971	-0.217169	-0.0819779	0.00283588
2022-04-15	-0.262172	-0.112274	-0.340406	-0.207629	0.523416	-0.345743	0.0129591	-0.792082	-0.0456296	0.0769401	-0.0445323
2022-04-16	-0.195231	-0.256579	-0.249998	-0.196623	-0.640419	-0.20429	0.0902251	-0.339811	-0.633422	-0.979437	-0.0367055
2022-04-17	0.0623907	0.12569	0.176892	0.148387	-0.122484	0.12032	-0.0158106	0.0809755	-0.144014	0.0559497	-0.0142997
2022-04-18	0.57065	0.568611	0.576886	0.516913	0.457401	0.738001	0.161522	0.617329	0.693141	0.17717	0.0489394
2022-04-19	-0.0376834	-0.28672	-0.274599	-0.1696	-0.151572	-0.352178	0.106038	-0.380738	-0.172973	0.563971	0.0333521
2022-04-20	0.0929881	0.0948072	0.09375	0.129959	-0.0194479	0.0637673	-0.0278225	0.189884	0.109325	-0.111304	-0.0171953
2022-04-21	0.0734525	0.240204	0.290273	0.154011	0.101109	0.0503789	-0.223928	0.406444	0.15851	1.53644	-0.00158672
2022-04-22	-0.144416	-0.23332	-0.21381	-0.237579	-0.056372	-0.182511	-0.0198026	-0.173051	0.00183806	-1.20285	-0.0273172
2022-04-23	-0.336194	-0.551445	-0.610218	-0.45946	-0.34484	-0.482471	-0.00803217	-0.152828	-0.247706	0.940413	-0.0356284
2022-04-24	-0.102549	0.107214	0.0616631	0.0298387	-0.184319	0.084768	0.0356473	-0.187016	-0.0264755	-0.909522	-0.0247052
2022-04-25	0.446602	0.679611	0.834253	0.617178	0.763208	0.849113	0.134504	0.44297	0.781283	-0.345268	0.0780715
2022-04-26	-0.133475	-0.0250429	-0.158877	-0.0588732	-0.0955529	-0.111062	-0.119059	-0.154574	-0.805287	-0.285999	0.0329371
2022-04-27	-0.100177	-0.109585	-0.0895966	-0.123512	-0.226677	-0.095316	0.0264666	-0.317454	-1.39794	-0.0509739	-0.010449
2022-04-28	0.335886	0.0901497	0.0571355	0.113673	-0.108017	-0.103235	-0.0380274	-0.12285	-0.121396	-0.294697	-0.00948966
2022-04-29	-0.0931157	-0.0933186	0.017602	-0.00722588	0.238351	0.0449362	0.258181	0.228793	-0.0736942	-0.129831	-0.00362019
2022-04-30	-0.27296	-0.256507	-0.328076	-0.170318	-0.173761	-0.00779909	0.906664	0.253892	0.453677	0.17494	-0.0509493
2022-05-01	0.0571013	0.12224	0.12575	0.0700284	0.00530792	0.0673216	-0.38275	-0.151841	-0.269538	0.139784	-0.0480209
2022-05-02	-0.112814	0.198222	0.193695	0.0372523	0.0174494	-0.142268	-0.711037	0.157097	0.0529373	0.0808629	0.0318662
2022-05-03	-0.0687317	-0.186287	-0.356731	-0.186136	-0.144338	-0.214812	-0.0182154	0.305274	-0.405214	-0.476875	0.0390216
2022-05-04	0.279931	0.296385	0.333739	0.310894	0.293895	0.847412	1.51383	-0.167153	0.518921	0.271482	0.0151025
2022-05-05	0.331959	0.15941	0.219154	0.170863	0.108297	0.172878	-0.496899	-0.00955374	0.375324	0.017903	0.0110756
2022-05-06	-0.264159	-0.131476	-0.0740116	-0.0521263	-0.0861325	-0.3172	-0.298377	-0.417311	-0.419088	-0.179687	0.00984256
2022-05-07	-0.182986	-0.438597	-0.452877	-0.35189	-0.471309	-0.492966	0.0124668	-0.398734	3.02359	-0.549392	-0.0240436
2022-05-08	0.205126	0.410898	0.442103	0.308829	0.185356	0.302894	-0.467529	0.327662	-1.9474	0.367689	-0.0257542
2022-05-09	0.450497	0.544269	0.55768	0.437965	0.784329	0.753871	0.27274	0.801484	-0.302503	0.540268	0.0425869
2022-05-10	0.0869024	-0.0575714	0.0501484	0.0640292	0.0468894	0.0284152	-0.092304	0.444864	-0.430513	0.233429	-0.00211843
2022-05-11	0.186955	0.162845	0.180157	0.215877	0.425818	0.126505	0.0595141	0.176323	0.826836	-0.368554	0.0261245
2022-05-12	0.202621	-0.0495039	-0.0744029	-0.124166	-0.130923	0.0385111	-0.658209	-0.426014	-0.264244	0.0832355	0.0068292
2022-05-13	-0.535701	-0.447033	-0.537152	-0.483112	-0.453363	-0.363154	0.00854706	-0.499349	0.112684	-0.122666	-0.013875
2022-05-14	-0.386634	-0.404796	-0.473428	-0.35873	-0.377515	-0.50143	0.0252114	-0.301701	-0.88062	1.0758	-0.0336865
2022-05-15	-0.15679	-0.100958	-0.0403284	-0.11868	-0.348001	-0.0778419	0.032656	0.104171	-0.229008	-1.60244	-0.0308535
2022-05-16	0.0850941	0.232994	0.368433	0.146626	0.253209	0.169398	-0.0536211	-0.348949	-0.115863	0.746368	0.0372512
2022-05-17	-0.101736	-0.11395	-0.147863	-0.114433	-0.140155	-0.323031	0.123417	0.464481	-0.313998	0.331221	0.0236607
2022-05-18	-0.0414975	0.0723585	-0.0424309	0.0057466	0.000720569	-0.0014396	-0.026567	-0.407841	-0.14111	1.00829	-0.00689117
2022-05-19	0.0801144	0.0765276	0.0544769	0.0619731	-0.0269147	0.00580584	0.0633359	-0.0358832	0.483717	-0.494264	0.0257814
2022-05-20	0.064536	-0.093805	-0.164507	-0.0819018	0.100492	-0.262192	-0.442234	-0.263467	-0.143576	-0.183267	-0.00381781
2022-05-21	-0.286746	-0.576619	-0.620287	-0.453442	-0.676103	-0.52365	0.00560226	-0.0662272	-0.0405799	0.854243	-0.0482052
2022-05-22	0.196011	0.224901	0.246969	0.159558	0.0230216	0.134659	0.03297	-0.0288168	-0.117588	0.279931	-0.0281115
2022-05-23	0.328483	0.37531	0.406856	0.35775	0.445438	0.430192	-0.0442061	0.163475	0.312472	-0.0256427	0.0377693
2022-05-24	-0.106631	-0.167931	-0.230052	-0.137617	-0.00341411	-0.104738	0.29191	-0.208429	0.25362	-1.15381	0.00569682
2022-05-25	0.0028412	0.0335654	0.0232726	-0.014632	0.129663	-0.14088	0.35794	-0.0476752	-0.491232	-0.668496	-0.00108898
2022-05-26	0.290828	0.289703	0.562635	0.297898	0.275914	0.434503	-0.00591718	0.506096	0.400253	0.115828	-0.00471645
2022-05-27	-0.0353478	-0.00524345	0.0822905	0.00280824	-0.0818572	0.0140386	-0.29463	-0.105415	1.67945	0.0515147	0.00920971
2022-05-28	-0.566486	-0.0294724	-0.0927421	-0.603718	-0.800804	-0.720286	-0.0120242	-0.473868	-1.8448	-0.469172	-0.0418848
2022-05-29	-0.196716	-0.67451	-0.779928	-0.0721828	-0.139123	-0.0102767	0.00803217	0.0178212	0.0472054	0.0558721	-0.0327562
2022-05-30	0.535162	0.77509	0.609689	0.63373	0.623494	0.98108	-0.0491902	0.405364	-0.0661885	0.427476	0.0736549
2022-05-31	-0.18743	-0.157979	-0.0642059	-0.0361558	0.213356	1.01474	-0.159065	-0.213633	0.179382	-0.00892817	0.0309903
2022-06-01	0.0299819	0.204194	0.135977	0.0915529	-0.102119	-0.845097	-0.0453478	0.391679	0.0450264	1.094	0.0440448
2022-06-02	-0.361837	-0.346706	-0.209289	-0.309787	-0.189443	-0.110148	0.0204089	-0.678003	-0.831243	0.0517461	-0.00264922
2022-06-03	-0.0964904	-0.105347	-0.137148	-0.143	-0.0109972	-0.32336	-0.04652	0.445085	0.108279	-1.25114	-0.0300055
2022-06-04	-0.324771	-0.456124	-0.539098	-0.350762	-0.612029	-0.485959	0.00527706	-0.823844	-0.176515	-0.184148	-0.0455292
2022-06-05	-0.0332426	0.0399265	0.0196756	0.00123171	0.0419319	-0.157811	0.45342	-0.172846	-0.25947	1.59284	-0.0211962
2022-06-06	0.634872	0.61546	0.624018	0.512507	0.519984	1.087	0.140198	1.20053	0.548371	0.793718	0.0464767
2022-06-07	0.175291	0.243882	0.374411	0.262463	0.31052	0.0228384	-0.260912	-0.276353	0.0692987	-1.33331	0.0476825
2022-06-08	-0.433124	-0.298737	-0.286217	-0.250191	-0.34262	0.120808	-0.0582689	-0.484118	-0.029011	-0.863787	0.0128344
2022-06-09	-0.349983	-0.33229	-0.406677	-0.208452	-0.260546	-0.339122	-0.00400802	-0.335553	0.411733	-0.419744	-0.000843383
2022-06-10	0.531453	0.319826	0.432031	0.159526	0.446167	0.0033728	-0.0285152	0.315225	-0.0107368	1.61587	-0.000109718
2022-06-11	-0.110393	-0.0918423	0.132529	-0.0192742	-0.248227	0.0518255	-0.0336166	0.168496	0.0624456	-0.915708	-0.0499003
2022-06-12	0.123082	0.226222	0.104957	0.191971	0.209242	0.179567	0	0.132265	0.196483	-0.0739641	-0.0494239
2022-06-13	0.582625	0.691362	0.65476	0.598252	0.624729	0.548422	-0.0800427	0.661256	0.415083	0.00388456	0.0749557
2022-06-14	-0.198185	-0.292382	-0.303881	-0.281908	-0.257977	-0.129821	-0.0971637	-0.23992	0.414907	-0.123345	0.045736
2022-06-15	0.101773	0.0756024	0.119014	0.0940768	0.126136	0.0410497	-0.0258412	-0.00723436	-0.588046	-0.0484191	0.0129021
2022-06-16	-0.414231	-0.565828	-0.685839	-0.529904	-0.417258	-0.644117	-0.0704899	-0.436041	-0.882659	0.538866	0.000900829
2022-06-17	-0.291168	-0.139175	-0.259129	-0.178463	-0.0672847	-0.3401	0	-0.195263	-0.306652	0.117271	-0.000181615
2022-06-18	0.354212	0.437165	0.394817	0.34624	0.0155389	0.330156	0.0546584	0.372019	0.693209	-0.919512	-0.0329062
2022-06-19	-0.169632	-0.173163	0.00644755	-0.108455	-0.190829	-0.145206	0.157186	-0.0897024	-0.141944	-0.0262038	-0.0522246
2022-06-20	-0.075873	-0.136617	-0.0990713	-0.0639684	0.024259	0.0431096	-0.0370413	-0.24753	-0.254918	-0.267504	0.0453864
2022-06-21	-0.0584158	-0.0618457	-0.233306	-0.0389426	0.0490296	-0.0732545	0.395986	0.0496048	0.0642436	0.297075	0.0525154
2022-06-22	-0.103607	-0.0137432	-0.0405696	-0.0838707	-0.159036	-0.218352	1.40594	0.553546	-0.317165	0.507436	0.0324296
2022-06-23	0.0887657	-0.08722	-0.0237793	-0.0656574	-0.137623	-0.140604	-0.0388784	0.419334	0.336843	-0.780615	-0.000385861
2022-06-24	-0.0181547	-0.0481192	0.147151	0.0826218	0.887759	0.28471	-1.26456	-1.36285	0.144382	-0.0414073	-0.0188682
2022-06-25	-0.208564	-0.306329	-0.307844	-0.254128	-0.904267	-0.375467	0.637168	-0.0543506	0.00690233	-0.229317	-0.0368608
2022-06-26	-0.105509	-0.018977	-0.0313582	0.0227789	-0.144378	0.259712	-1.32176	0.0124419	-0.481721	-0.16051	-0.0153918
2022-06-27	0.0207326	0.151007	0.0321814	0.0540675	0.225854	-0.171153	0.397861	0.288381	-0.227989	1.77148	0.0546905
2022-06-28	0.251931	0.0196401	0.115607	0.0368959	0.0486693	0.0205847	-0.0389154	-0.243424	-0.298937	0.226877	0.0096633
2022-06-29	-0.0182	0.0967145	0.0927631	0.0847603	0.0522617	0.0597094	1.05674	-0.133802	0.289955	-1.27893	-0.00910194
2022-06-30	0.0243958	0.10908	0.0607975	0.0266333	0.285551	0.161239	-1.32348	0.124049	2.51403	2.42898	-0.00612829
2022-07-01	0.125312	0.158138	0.0678956	0.0862347	-0.153539	-0.12641	-0.0209432	-0.0636197	-1.48774	-1.5934	0.0106957
2022-07-02	-0.475234	-0.530526	-0.566045	-0.450405	-0.719051	-0.476119	-0.0599635	-0.320479	-1.05622	-1.04359	-0.033213
2022-07-03	-0.0574405	-0.0992135	-0.149346	-0.12697	0.179915	-0.11869	0.216379	-0.126718	0.308509	-0.364938	-0.0521794
2022-07-04	0.360855	0.275724	0.46849	0.304441	0.334955	0.609643	0.090775	0.0732769	0.117798	0.605618	0.0478678
2022-07-05	0.231434	0.212801	0.169466	0.213037	0.104426	-0.0531076	-0.284931	0.410946	0.139553	0.490512	0.0273096
2022-07-06	-0.0336236	-0.0825422	-0.0520869	-0.109703	-0.0276288	-0.208278	0.297252	-0.441183	1.98731	-0.911423	0.0225557
2022-07-07	-0.133746	0.0482512	-0.0772393	-0.0128974	-0.0586153	-0.00554783	0.0439192	0.0508644	-1.11644	-0.0820392	0.00758069
2022-07-08	0.191196	0.659063	0.136734	0.446908	0.34824	0.289922	-0.647338	0.373784	-0.16259	0.691921	-0.000542994
2022-07-09	-0.454452	-0.520855	-0.614967	-0.507622	-0.89129	-0.21567	-0.00749067	-0.494542	-1.05988	-0.00576405	-0.0329137
2022-07-10	0.0339869	-0.0326558	0.219315	0.0306796	0.415822	-0.0852853	0.367146	1.72071	1.2681	1.16655	-0.0264847
2022-07-11	0.147436	-0.172212	0.0937503	-0.0366045	0.131965	0.186215	0.847298	-0.752276	-0.245632	0.693705	0.0546904
2022-07-12	0.11021	0.0664758	0.0421284	0.0415233	-0.0728178	-0.0411353	0.201482	-0.401462	-0.395819	-1.78261	0.0342245
2022-07-13	0.227858	0.247022	0.374673	0.248519	0.290888	0.322447	-0.817338	0.0844632	0.251427	-0.305734	0.0152344
2022-07-14	0.116922	-0.0586976	-0.0923142	-0.0502222	0.960625	-0.126126	0.0123205	-0.298928	-0.43009	-0.290943	-0.0029811
2022-07-15	-0.33498	-0.184637	0.0423996	-0.0680935	-0.806337	-0.152616	0.00407333	-0.0121205	-0.217689	-0.172691	-0.00179845
2022-07-16	-0.110342	-0.0638603	0.053265	-0.0411945	-0.157268	-0.124439	0.0121214	-0.212735	0.118694	0.23113	-0.0344834
2022-07-17	0.0190949	-0.0582477	-0.132835	-0.0449007	-0.167288	0.0636691	-0.0121214	0.16203	-0.192583	-0.155251	-0.0341183
2022-07-18	0.440395	0.555891	0.534459	0.511894	0.397976	0.777652	-0.455476	0.699265	0.913155	0.535159	0.0575007
2022-07-19	0.165339	0.198776	0.0113459	0.0918285	-0.0143487	0.0286163	0.120628	-0.000732493	-0.301266	0.23383	0.0351191
2022-07-20	-0.13952	-0.127387	-0.190363	-0.121878	-0.044214	0.000579446	0.474963	-0.0229908	0.317682	0.10882	-0.010396
2022-07-21	-0.316928	-0.244182	-0.13679	-0.211379	-0.243849	-0.517782	0.693147	-0.533431	-0.47121	-0.784062	0.00259783
2022-07-22	-0.0386683	-0.0679545	-0.055668	-0.0682369	-0.0447808	-0.171005	-1.24484	0.803224	0.291389	-0.0022425	0.00438985
2022-07-23	-0.0575158	-0.268532	-0.232571	-0.182848	-0.286145	0.0667286	-0.0764704	-0.817065	-0.582	-0.0282033	-0.0365087
2022-07-24	-0.193571	-0.0191781	0.137976	-0.0249428	0.0552291	0.0840499	0.15887	-0.317224	-0.20421	-0.268234	-0.055773
2022-07-25	0.0960896	0.411847	0.178619	0.294224	0.280022	-0.197857	0.0495969	0.600633	-0.00564535	0.247824	0.0564735
2022-07-26	-0.0812705	-0.217362	-0.121027	-0.154086	-0.0841061	0.00817579	0.0317487	-0.219499	0.524267	-0.159871	0.029376
2022-07-27	0.41644	0.103906	0.232283	0.219344	0.168325	0.386234	-0.0480092	0.194667	-0.127109	-0.0361169	0.00795793
2022-07-28	0.159521	0.236	0.168549	0.231413	0.33662	0.237048	0.536717	0.387414	0.623507	0.272149	0.00325742
2022-07-29	0.440993	-0.113793	-0.158086	-0.0506509	-0.0750414	0.130789	0	-0.00906986	-0.250859	0.146244	-0.00274487
2022-07-30	-0.484183	-0.242898	-0.400491	-0.22524	0.0347565	-0.249284	-0.592912	0.282401	0.59785	0.279011	-0.0500181
2022-07-31	-0.184012	-0.178206	-0.0925003	-0.0952362	-0.262275	-0.354802	-0.011628	-0.347916	-0.424476	0.24014	-0.0351906
2022-08-01	0.000476534	0.0929997	0.131185	-0.0268478	-0.249473	-0.300684	0	0.425344	-0.0873154	0.605131	0.0564797
2022-08-02	0.296848	0.0937325	0.232334	0.0740441	0.15129	0.0914698	#NUM!	-0.419493	-0.743202	-0.678471	0.0326476
2022-08-03	0.18776	-0.0768916	-0.196254	-0.138271	-0.108499	-0.248969	#NUM!	-0.289544	-0.0545138	-0.600957	0.0103826
2022-08-04	-0.102053	-0.0454455	-0.148658	-0.0692196	-0.187247	-0.102106	-0.00524936	0.0153087	-0.00491408	-0.135026	0.00564256
2022-08-05	-0.195127	0.139519	0.24838	0.1104	0.0727646	0.0715702	0.241914	0.153775	0.458166	0.388775	-0.00455089
2022-08-06	-0.31955	-0.591964	-0.455754	-0.411124	-0.681634	-0.369794	-0.359039	-0.394491	-0.541474	-0.310638	-0.0330625
2022-08-07	-0.128179	-0.00573939	-0.137045	-0.0974433	0.0206222	0.290107	-0.0119049	0.526092	0.0748505	-0.43324	-0.032833
2022-08-08	0.263807	0.587062	0.49636	0.518965	0.705289	0.456872	0.0178046	-0.0685845	0.16984	0.363672	0.0541257
2022-08-09	-0.146549	-0.193183	-0.0284755	-0.0866973	1.38038	-0.206601	0	-0.121706	1.9628	0.0475114	0.0049122
2022-08-10	0.422708	0.3322	0.362165	0.265586	-0.860963	0.248464	0.0232569	0.0585485	-1.4354	0.353768	-0.0108596
2022-08-11	-0.139707	0.122776	0.0132876	0.0700551	-0.464991	0.00368956	0.00573067	0.434801	-0.346272	1.32266	-0.00595352
2022-08-12	-0.4327	-0.308712	-0.327763	-0.32029	-0.164752	-0.420029	0.0113638	-0.405003	0.859531	-0.529164	0.00153979
2022-08-13	0.0112237	-0.170689	-0.0680337	-0.117575	-0.447042	0.546996	-0.185717	-0.268159	0.14025	-1.46413	-0.0329401
2022-08-14	-0.0576273	0.000295217	-0.131492	0.0532055	0.245407	0.238121	-0.0206193	0.327536	-0.654535	0.080952	-0.0322589
2022-08-15	0.198339	0.423631	0.369548	0.274157	0.327522	-0.298022	0.0474665	0.265157	-0.146083	1.06686	0.0192525
2022-08-16	-0.170016	-0.235502	-0.263401	-0.206334	-0.117935	-0.176724	-0.0133335	-0.601984	0.0475026	-1.20102	0.0342711
2022-08-17	0.143593	0.10841	0.261363	0.127989	0.41462	0.343854	-0.0203397	0.532046	-0.0976947	0.146801	0.00607315
2022-08-18	-0.0650021	-0.264297	-0.303033	-0.212296	-0.417477	-0.476665	-0.00687288	-0.476578	-0.02164	-0.449909	-0.00670747
2022-08-19	0.427989	0.534057	0.546481	0.398918	0.57302	0.699875	-0.101536	0.511395	0.675865	0.771774	-0.0104564
2022-08-20	-0.194836	-0.38388	-0.3457	0	-0.662691	-0.490449	0.0076046	-0.678718	-0.947786	-0.510385	-0.0288966
2022-08-21	-0.0516084	-0.177726	-0.145669	-0.341515	-0.0149607	-0.251689	0.0150379	-0.326569	-0.0735978	-0.133567	-0.0278487
2022-08-22	0.158462	0.315327	0.157731	0.123575	0.181095	0.158462	-0.00749067	0.105524	0.270173	0.210738	0.0460941
2022-08-23	-0.346607	0.00666562	-0.0127465	0.0242256	-0.0733323	-0.248955	0.00749067	0.420181	0.146928	0.227905	0.0174174
2022-08-24	-0.101138	0.0026307	-0.0878615	-0.0840237	0.028364	-0.129211	-0.00749067	-0.0587174	0.132705	-0.355749	0.00459233
2022-08-25	0.0399475	-0.0296437	-0.124347	-0.0603898	0.0136028	0.0600546	0.00749067	-0.162485	-0.175494	0.146925	0.00216725
2022-08-26	0.217511	0.310508	0.589281	0.3082	0.532739	0.905448	-0.00749067	0.595049	0.289269	0.0761365	-0.0032389
2022-08-27	-0.228729	-0.340339	-0.388115	-0.365134	-0.585374	-0.572206	-0.00754721	-0.683773	0.48276	-0.667885	-0.0485071
2022-08-28	-0.23865	-0.211859	-0.345777	-0.23228	-0.434062	-0.34472	-0.0152675	-0.347088	-1.14567	1.31436	-0.0541769
2022-08-29	0.285815	0.292251	0.337187	0.288842	0.49649	0.124073	0.102279	0.365582	0.274209	-1.17954	0.0490775
2022-08-30	-0.0297096	0.0550041	0.195078	0.090326	-0.0328652	0.084913	-0.0281709	0.249872	0.42612	0.0906215	0.0397718
2022-08-31	-0.0280892	-0.0371673	-0.058663	-0.0357965	-0.0718684	-0.204737	2.58776	0.260533	0.381823	-0.229704	-0.00497424
2022-09-01	0.00255047	-0.0960629	-0.225518	-0.0795962	-0.008591	0.111134	-1.76736	-0.552471	-0.7426	-0.150058	-0.0288952
2022-09-02	-0.168237	-0.0356842	0.0746743	-0.00525109	0.0273304	-0.103	-0.0222585	-0.106277	1.1418	0.634858	-0.0184243
2022-09-03	-0.498776	-0.209763	-0.620982	-0.364872	-0.642356	0.392542	0.0891527	-0.729663	-0.920143	-0.942948	-0.0346912
2022-09-04	0.0437388	0.0668627	-0.0687932	0.0199442	-0.091135	0.153722	-0.118519	0.974839	-0.178009	-0.0991961	-0.0369788
2022-09-05	0.261846	0.13218	0.385327	0.228933	0.56649	-0.339675	0.0610141	-0.154104	0.250184	0.141766	0.0337401
2022-09-06	0.567681	0.409708	0.563551	0.480343	0.563756	0.418069	-0.61815	0.637543	0.237094	2.84587	0.0195263
2022-09-07	-0.197063	-0.208376	-0.159641	-0.193457	-0.169539	-0.348361	0.0831504	-0.39012	-0.331696	-2.38371	0.0354284
2022-09-08	-0.101774	-0.09038	-0.104411	-0.0608487	-0.0579749	-0.0677084	1.2061	0.138373	0.0431219	2.40903	-0.00378758
2022-09-09	0.269461	0.40914	0.138682	0.353396	0.334108	0.282151	0.587433	0.0763511	0.245346	-1.01098	-0.0101189
2022-09-10	-0.291861	-0.272352	-0.432805	-0.278074	-0.558168	0.147728	-0.989718	-0.0865327	-0.315645	-1.04722	-0.0545549
2022-09-11	-0.194369	-0.0677998	-0.0521017	-0.126591	-0.269113	-0.344782	0.0327898	-0.286017	-0.372866	2.05319	-0.0431665
2022-09-12	0.354106	0.375472	0.35004	0.348674	0.504714	0.194584	-0.156842	0.511877	0.435283	0.233915	0.0526762
2022-09-13	0.129731	0.0173548	0.265487	0.0662714	0.292433	0.159041	0.184117	0.080353	-0.0733371	-1.73972	0.0107165
2022-09-14	-0.172919	-0.299389	-0.253754	-0.258062	-0.161905	-0.308954	0.412911	-0.448394	0.730559	-0.934702	-0.0128092
2022-09-15	0.121678	-0.0399553	0.409204	0.0939737	0.214491	-0.0735516	0.102835	0.256253	-0.245615	0.712318	-0.0134419
2022-09-16	-0.29595	-0.188966	-0.474563	-0.26946	-0.10058	-0.204028	-1.19553	-0.202777	0.442091	-0.742975	-0.0364854
2022-09-17	-0.359283	-0.188129	-0.439912	-0.282319	0.164244	-0.0877616	0.0847965	-0.700545	-0.885824	-0.181099	-0.0272146
2022-09-18	0.341685	0.225	0.37825	0.277242	0.427172	0.280481	-0.501385	0.727363	0.842031	0.718773	-0.0218207
2022-09-19	0.308035	0.251122	0.171583	0.209127	0.114973	0.136316	1.17607	0.157108	0.216769	-0.129957	0.0575546
2022-09-20	-0.239187	-0.0880321	-0.239839	-0.116716	0.338513	-0.35456	-0.302281	-0.27577	-0.809648	-0.501515	0.0351704
2022-09-21	0.22319	0.231256	0.338036	0.229716	-0.139967	0.809493	0.383756	0.335414	0.290769	1.33502	-0.0012156
2022-09-22	-0.225981	-0.119641	-0.111712	-0.156915	0.368452	-0.473106	-0.983377	-0.214209	-0.317808	-1.19239	-0.0136738
2022-09-23	0.030678	-0.0559846	0.0166298	0.0699352	0.461415	0.296182	-0.474094	0.521258	-0.381405	0.345143	-0.0141494
2022-09-24	-0.0608223	-0.397058	-0.439261	-0.401064	-0.797509	-0.566076	0.0863281	-0.731325	-0.411064	0.86405	-0.0450702
2022-09-25	-0.24493	-0.112812	-0.0247333	-0.107423	-0.026176	-0.0960143	0.330007	-0.354869	-0.124194	-0.999062	-0.0257123
2022-09-26	0.112759	0.636542	0.306422	0.500635	-0.159936	0.176137	-0.384074	2.77411	0.171539	0.772869	0.0550366
2022-09-27	0.257358	0.282681	0.108411	0.215071	-0.0270568	0.079778	0.0235305	-0.706217	0.707708	-0.261455	0.0240315
2022-09-28	-0.0784355	-0.0986109	0.0610179	-0.0865525	-0.0610272	-0.0990618	0.202783	-0.405247	-0.180401	-0.600278	-0.000801808
2022-09-29	-0.0682619	-0.257142	-0.31973	-0.222034	0.209459	-0.147916	0.0553988	-0.609312	-0.0664069	-0.126666	-0.0053795
2022-09-30	0.122746	0.0691323	0.0323189	0.0477441	0.138097	0.0527311	-0.00600602	-0.317001	-0.368964	-0.0563853	-0.0250305
2022-10-01	-0.422639	-0.854059	-0.827715	-0.704032	-0.895404	-0.570906	0.119121	-0.131054	-0.0956385	-0.348443	-0.0955168
2022-10-02	-0.0644418	0.103747	0.196247	0.0974781	-0.0129779	0.242166	0.0672087	-0.208218	2.18131	-0.0152104	-0.0285132
2022-10-03	0.230504	0.383911	0.29248	0.288818	0.195126	0.116576	0.0148886	-0.0863307	-1.36896	0.177798	0.0666092
2022-10-04	0.125907	0.163157	-0.00131041	0.10196	0.168353	-0.0261328	0.506877	-0.0351606	-0.749055	0.194484	0.0167907
2022-10-05	-0.19036	-0.0771167	-0.0366938	-0.0607248	0.123558	-0.00253765	0.138342	0.155336	-0.135227	0.00703311	0.00143616
2022-10-06	0.430378	0.0438023	0.207924	0.0483626	-0.259726	-0.0297851	-0.793639	0.0177516	0.281293	0.626817	0.0191903
2022-10-07	-0.0586133	-0.171965	-0.178968	-0.145156	0.31728	-0.0386544	0.836629	-0.316682	1.14404	0.184209	-0.00741518
2022-10-08	-0.454457	-0.575543	-0.550064	-0.483574	-0.394447	-0.333516	1.90403	-0.41478	-1.18634	0.486182	-0.036027
2022-10-09	-0.0584924	0.0240338	-0.0564225	-0.0199975	0.0101931	-0.0537671	-2.5348	0.730031	-0.283453	-1.19638	-0.0384508
2022-10-10	0.138692	0.487861	0.471884	0.498927	0.276502	0.622235	-0.0723207	-0.365504	0.119915	0.300674	0.0316246
2022-10-11	-0.114526	0.045843	0.0531804	0.0163788	-0.0237394	0.215365	-0.00501254	-0.0117689	0.0628299	-0.448031	0.0415092
2022-10-12	-0.066103	-0.140418	-0.104369	-0.151853	-0.516062	-0.319239	0.170527	-0.55484	-0.364473	-0.395623	0.00180923
2022-10-13	0.720762	0.572293	0.739209	0.603851	0.725409	0.811151	-0.588634	1.08968	0.509995	0.915305	0.0196339
2022-10-14	-0.329098	-0.139754	-0.288483	-0.211514	-0.262658	-0.631836	-0.0468836	-0.642402	-0.0660329	-0.616378	-0.012695
2022-10-15	-0.498162	-0.864888	-0.656959	-0.650563	-0.952723	-0.47684	0	-0.18977	-0.412507	-0.202085	-0.0475561
2022-10-16	0.136075	0.105224	0.0970819	0.0718407	0.200048	-0.0360453	0.834647	0.293705	0.262229	0.755024	-0.0453677
2022-10-17	0.0544089	0.423432	0.22705	0.291361	0.361375	0.0661955	2.32184	-0.059181	-0.202619	2.15148	0.0545553
2022-10-18	0.00852042	0.107159	0.102579	0.0609226	-0.0676104	0.190198	-1.64975	0.104915	0.228904	-0.385456	0.0216505
2022-10-19	-0.186701	-0.310153	-0.22107	-0.174456	0.0384798	-0.0120243	-1.05694	0.0493289	0.544938	-1.29489	-0.00789788
2022-10-20	0.0810705	0.0882335	0.075892	0.00653472	0.177449	0.144023	-0.113329	-0.307893	-0.255348	-0.772089	-0.0171988
2022-10-21	0.0953717	0.281559	0.144777	0.228072	-0.0405551	0.0324257	-0.0172915	0.243665	-0.498243	1.18571	0.0142121
2022-10-22	-0.416681	-0.700892	-0.372365	-0.540447	-0.620016	-0.39538	-0.0355067	-0.711135	-0.0677894	0.643994	-0.0429156
2022-10-23	0.211719	0.317785	0.322847	0.270509	0.0720611	0.130845	0.0179109	0.28425	0.523943	-1.35848	-0.0497288
2022-10-24	0.102435	0.311036	0.278569	0.247066	0.307649	-0.0109845	-0.0423024	0.145485	-0.739159	0.0498555	0.0325002
2022-10-25	0.561883	0.458304	0.661397	0.469238	0.216345	1.13708	0.0598981	0.524119	0.651315	-0.545456	0.0295059
2022-10-26	0.0790151	0.209552	0.254084	0.190081	-0.108753	-0.467197	0.601899	0.118451	-0.0368184	1.10885	0.0169654
2022-10-27	-0.151251	-0.171275	-0.360192	-0.134402	0.162629	-0.0577744	-0.0128207	0.0968171	-0.161523	0.355096	0.00515215
2022-10-28	0.204304	-0.120427	-0.13289	-0.103493	-0.34362	-0.151113	-0.589078	-0.0906005	-0.127295	-1.24776	-0.0139303
2022-10-29	0.264361	-0.0859865	0.0790708	0.0910733	0.155904	0.324408	-0.177681	-0.0488283	0.195985	-0.0239273	-0.00907009
2022-10-30	0.0380395	-0.248529	-0.439483	-0.245751	-0.375705	-0.392459	-0.0719735	0.0364605	-0.436019	0.985123	-0.0288828
2022-10-31	0.40136	0.371854	0.326414	0.239301	0.415631	-0.0131962	0.0509201	-0.133224	0.259026	-0.795248	0.0486978
2022-11-01	-0.489482	-0.137056	-0.285811	-0.167747	-0.138097	-0.23106	0.580669	-0.201225	-0.435158	0.573911	0.0327013
2022-11-02	0.0598099	0.332971	0.471834	0.296514	0.0817118	0.493922	-0.429563	0.373328	0.433159	-0.0124375	0.0016525
2022-11-03	0.0709863	-0.250817	-0.489845	-0.215462	-0.240074	-0.510187	-0.224669	-0.0736284	0.105987	-0.47872	0.00916695
2022-11-04	0.246804	0.393513	0.378647	0.357724	0.93702	0.71492	0.0374576	0.348002	0.468404	0.200557	0.0069005
2022-11-05	-0.453801	-0.526492	-0.636759	-0.433058	-0.824646	-0.259823	0.00732604	-0.219059	-0.31837	-0.391182	-0.0264392
2022-11-06	-0.0742109	-0.0758186	0.0552949	-0.11147	-0.256734	-0.347135	-0.0147061	-0.286041	-0.438166	-0.0241805	-0.0490782
2022-11-07	0.460067	0.422177	0.272718	0.351242	0.526589	0.112232	0.230524	0.19159	0.0952844	0.273135	0.0694154
2022-11-08	1.09049	0.799176	1.01227	0.807177	0.916901	0.940039	-0.138586	1.16698	1.33493	0.678541	0.0209699
2022-11-09	-0.524179	-0.145252	-0.0787309	-0.122482	-0.089692	0.0184765	0.80188	-0.262863	-0.690468	0.089884	-0.00975758
2022-11-10	-0.259798	-0.212533	-0.307339	-0.226387	-0.160026	-0.0664045	0.0327898	-0.147441	-0.435418	-0.497295	0.00691299
2022-11-11	-0.415065	-0.398218	-0.312011	-0.426652	-0.59032	-0.821836	-1.14975	-0.615041	-0.0613993	-0.606434	0.00564885
2022-11-12	-0.312165	-0.631314	-0.646026	-0.620296	-0.612935	-0.423387	0.510826	-0.492202	-1.01087	-0.0376291	-0.0270739
2022-11-13	-0.218336	-0.0881883	-0.0228312	-0.00268982	0.132635	0.0400773	-0.310155	-0.194396	0.342159	0.386714	-0.00935723
2022-11-14	0.477532	0.601046	0.338044	0.490488	0.813691	0.17799	-0.0386148	0.409742	0.504908	-0.503105	0.0458519
2022-11-15	-0.322634	-0.304568	-0.241986	-0.315838	-0.199544	-0.440217	-0.0158733	-0.138132	-0.660451	-0.00541624	0.0362114
2022-11-16	-0.205624	-0.0758655	0.0119264	-0.047017	-0.402374	-0.108488	0.583332	-0.0858045	-0.322793	0.0408184	0.000343997
2022-11-17	-0.0613018	-0.196655	-0.205297	-0.19041	0.00840091	-0.16126	0.00445435	-0.0128844	0.175755	-0.658606	-0.0073575
2022-11-18	-0.220973	-0.0367911	-0.197633	-0.0789505	-0.338698	-0.0651053	0	-0.11847	-0.00797667	3.59762	-0.000651798
2022-11-19	-0.217314	-0.511515	-0.288717	-0.403931	-0.503278	-0.33287	0	0.000620162	0.133416	-2.19349	-0.0147369
2022-11-20	0.2672	0.280129	0.478851	0.373535	0.704766	0.411884	-0.15341	0.9013	0.125791	0.609758	-0.0255439
2022-11-21	0.41862	0.563124	0.377701	0.477777	0.621906	0.509695	-0.0262482	0.60434	0.101531	-1.05463	0.0305413
2022-11-22	-0.313225	-0.197323	-0.156472	-0.213804	-0.456722	-0.28017	-0.424258	-0.866236	0.390416	-0.502559	0.0279632
2022-11-23	0.875056	0.0701244	-0.0685733	0.0370797	-0.214924	0.0699864	-0.130053	0.0319352	4.87577	0.206467	-0.00382076
2022-11-24	-0.454272	-0.232213	-0.146934	-0.215916	0.135458	-0.38652	0	-0.111995	-0.932511	1.50375	-0.01021
2022-11-25	-0.250475	-0.335687	-0.571074	-0.359026	0.00758599	-0.0755575	0.321815	-0.411519	-1.45856	-0.359963	-0.0149127
2022-11-26	0.252423	-0.0369878	-0.0775475	-0.0211224	-0.724877	0.00352399	0.237801	-0.318498	-0.708365	-0.992526	-0.0253087
2022-11-27	-0.431075	0.127312	-0.122982	0.0909211	0.0244604	-0.204991	0	0.0392899	0.098921	-0.644964	-0.023582
2022-11-28	0.374903	0.3053	0.483321	0.300742	0.626744	0.470413	-0.616774	0.349197	0.501681	0.399289	0.0654022
2022-11-29	-0.157593	-0.162514	0.0488194	-0.169716	-0.196177	-0.377524	0.00975617	-0.116069	-1.06466	-0.166171	0.0282086
2022-11-30	0.0232153	0.224719	0.252823	0.173382	-0.0375425	0.391713	0.0474022	0.181706	0.0592085	0.383245	0.00762595
2022-12-01	0.350256	-0.254253	-0.360737	-0.223499	-0.229301	-0.282377	0.113659	-0.0985899	0.0854968	0.380298	0.04149
2022-12-02	-0.517357	-0.158487	-0.0986586	-0.125676	0.0476436	-0.0806423	-0.113659	0.178655	-0.396269	-0.810574	-0.00457958
2022-12-03	-0.297222	-0.186341	-0.0910986	-0.246895	-0.449532	0.186663	-0.0186921	-0.507075	0.52761	-0.401073	-0.0413154
2022-12-04	-0.0018392	0.0367294	-0.0919783	0.0492536	-0.0962041	-0.269967	0.512711	0.137039	-0.948527	0.239969	-0.0178854
2022-12-05	0.107906	0.277664	0.16795	0.283421	0.680043	0.150306	0.0112361	0.246515	0.694307	0.0832758	0.0489976
2022-12-06	-0.145154	-0.110288	-0.184498	-0.11723	-0.0890732	-0.220333	-0.304584	0.0661817	-0.659764	0.519516	0.0274782
2022-12-07	0.218505	-0.0108438	0.12246	0.0103472	0.0309911	0.321049	-0.04652	0.0374301	-0.0484556	-0.0542572	-0.000750234
2022-12-08	-0.160626	0.0408899	0.0793547	0.00150404	-0.0864353	-0.311825	0.0235305	-0.13014	0.0245197	-0.896485	-0.0047449
2022-12-09	-0.00372677	-0.00823898	-0.0873875	-0.0341249	-0.10484	-0.0323303	-0.00778214	-8.51462e-05	-0.351755	0.864076	-0.00451341
2022-12-10	-0.381898	-0.469884	-0.552945	-0.430424	-0.738063	-0.511011	0.229374	-0.0211249	0.534995	1.15132	-0.0201628
2022-12-11	0.122082	0.105632	0.0239324	0.046877	0.100386	0.239535	0	-0.415898	0.320892	-1.07156	-0.014642
2022-12-12	0.673939	0.328658	0.426674	0.417823	0.876712	0.396596	0.00619197	0.489657	0.351885	-0.313374	0.0287503
2022-12-13	0.680749	0.30579	0.537003	0.369881	0.255305	0.524502	0.0482021	0.25876	-0.802442	0.0341824	0.011154
2022-12-14	-0.628908	-0.0421867	-0.118135	-0.175378	-0.241556	-0.17546	0.00586512	0.463887	-0.249531	-0.510575	0.00353987
2022-12-15	-0.369687	-0.197202	-0.260858	-0.229626	-0.188557	-0.140445	-0.17185	-0.0389431	-0.721404	-0.40875	0.0129555
2022-12-16	0.577731	0.136542	0.432558	0.244478	0.361023	0.627049	-0.0353394	0.0479686	0.794907	0.901016	-0.00329369
2022-12-17	-0.0545438	-0.507736	-0.605008	-0.403521	-0.5864	-0.210632	0.00716849	-0.670134	-0.741167	-0.300817	-0.0343244
2022-12-18	-0.257215	-0.280639	-0.415784	-0.390238	-0.631877	-0.631574	0	-0.834558	-0.0695792	0.489132	-0.0277293
2022-12-19	-0.208653	0.455139	0.389112	0.414062	1.14534	0.22949	-0.0143887	0.634297	0.351041	-0.840626	0.044403
2022-12-20	-0.117579	0.277204	0.301759	0.18384	-0.0567263	-0.185292	0.0215062	-0.175968	0.291956	0.41805	0.0186784
2022-12-21	-0.331769	-0.423122	-0.460692	-0.350566	-0.22597	0.0892164	-0.0967296	-0.0460967	-0.632366	3.40198	0.0127427
2022-12-22	0.125466	0.0995971	0.228062	0.0829714	-0.0821143	-0.15975	0.00778214	-0.0106916	-0.217477	-1.99159	-0.00759461
2022-12-23	-0.334387	-0.0700493	-0.0911765	-0.088322	-0.170029	0.0261356	0	-0.0743058	-0.524878	-0.573424	-0.00847498
2022-12-24	-0.326371	-0.453047	-0.610533	-0.455685	-0.941701	-0.679679	2.53591	-0.612994	0.215827	-0.798023	-0.00728724
2022-12-25	0.0602801	0.179137	0.406351	0.243326	0.361981	0.26552	0	1.603	0.584115	0.0446378	-0.0231683
2022-12-26	-0.0764893	0.0195882	-0.183388	0.00874298	0.902177	0.248163	0.000613685	-0.909674	-0.34504	0.559459	-0.00826134
2022-12-27	0.348764	0.281308	0.220436	0.213555	0.126215	0.0810196	-2.32116	-0.0192064	-0.0845981	-0.551912	0.0110761
2022-12-28	0.0579703	0.0767992	0.198851	0.131487	-0.0752629	0.243299	-0.0125788	0.284439	1.05732	0.0577226	-0.0166129
2022-12-29	-0.183103	-0.161317	-0.188952	-0.130798	0.0672485	0.0227803	0.00630917	-0.34709	-0.935886	0.068943	-0.0183106
2022-12-30	-0.00875998	0.0959194	-0.0187027	0.0315818	-0.289759	-0.293089	0	-0.00204105	-0.0887275	-0.0197739	-0.0110418
2022-12-31	-0.107046	-0.348745	-0.295351	-0.352771	-0.689857	-0.104208	-0.00630917	-0.40302	0.0600292	-0.377603	-0.0283621
2023-01-01	-0.098681	-0.195393	-0.229431	-0.171433	-0.147844	-0.240009	0	-0.040806	-0.224798	-0.242851	0.0285986
2023-01-02	0.249825	0.269008	0.450616	0.365378	1.51703	0.340313	-0.128121	0.673056	0.0827981	0.116858	0.0275979
2023-01-03	0.0536569	0.139089	-0.104243	0.109119	-0.490419	-0.0369078	-0.10616	0.091842	0.0858118	-0.207722	0.0366443
2023-01-04	0.516907	0.281421	0.635282	0.304178	-0.0101522	0.63563	-0.0491902	-0.0232404	0.281961	0.139205	0.00265196
2023-01-05	-0.612814	-0.296665	-0.470247	-0.245569	-0.183362	-0.501987	0	-0.26071	2.96976	0.246323	0.0060664
2023-01-06	0.197688	0.0513094	0.218137	0.0512417	0.102527	0.620667	0.00836825	0.149582	-1.89374	-0.428796	-0.00638398
2023-01-07	-0.243089	-0.62504	-0.662836	-0.559803	-0.795541	-0.673447	0	-0.165786	-0.428515	-0.657061	-0.00939414
2023-01-08	0.405801	0.23606	0.309317	0.244933	0.432652	0.854194	0.0082988	-0.023992	0.267196	0.847231	-0.0205859
2023-01-09	0.466051	0.645294	0.826887	0.746367	1.01299	0.894868	-0.0166671	0.754077	0.215883	0.227151	0.0371609
2023-01-10	-0.510705	-0.163953	-0.315199	-0.273089	-0.554848	-0.834576	0.0166671	-0.342554	-0.425661	0.825113	0.0129437
2023-01-11	-0.00811597	0.150306	0.0798659	0.070138	0.608518	-0.248718	0.024491	-0.0962423	0.685275	-0.53486	-0.00441178
2023-01-12	0.340845	0.643686	0.660995	0.485385	-0.200235	0.42859	0.0549158	0.40202	-0.710847	0.329591	-0.0230618
2023-01-13	-0.154772	-0.179503	-0.464748	-0.15178	-0.213642	-0.30773	0.181048	-0.102785	0.0159858	0.0239775	-0.019448
2023-01-14	0.660265	0.28771	0.698102	0.408294	0.480198	0.714684	0.0436206	0.611851	0.618023	0.838617	-0.0269661
2023-01-15	-0.658423	-0.702713	-0.824079	-0.581429	-0.657979	-0.735461	-0.00611623	-0.178398	-0.836348	0.539151	-0.0299495
2023-01-16	0.0673832	0.328099	0.221515	0.180196	0.561833	0.107719	-0.0831149	-0.0948069	0.402789	-0.917055	0.0565289
2023-01-17	-0.128058	-0.0692466	-0.10662	-0.108789	-0.34972	-0.297301	0.142656	0.168464	0.142523	0.571655	0.0238324
2023-01-18	0.466061	0.18251	0.30938	0.227664	0.369966	0.444336	0.0057637	-0.0370759	-0.0676387	0.869462	-0.00718109
2023-01-19	-0.671476	-0.34961	-0.476073	-0.444393	-0.29144	-0.605816	0.0170944	-0.443546	-0.992492	-1.03622	-0.0178899
2023-01-20	0.440039	0.308571	0.282075	0.263493	-0.050799	0.371168	-0.248896	0.0990624	0.252085	-0.0912485	-0.00262502
2023-01-21	0.119723	0.119116	0.0380024	0.180268	-0.0159945	0.511319	0.980829	0.131246	0.233743	-0.318732	-0.0327793
2023-01-22	-0.278017	-0.270783	-0.164163	-0.208549	-0.28404	-0.00780056	0.0580638	0.128938	0.478072	-0.737148	-0.0105054
2023-01-23	-0.093606	0.0691707	0.0946715	0.0710463	0.930838	-0.138063	-0.996333	-0.18829	0.188759	0.0981944	0.0434497
2023-01-24	0.533308	-0.00429414	-0.0102444	-0.0140897	-0.448	-0.319483	-0.0139862	0.547689	0.0412933	1.60421	0.0135
2023-01-25	-0.284592	0.15023	0.259031	0.120784	-0.135596	0.0356268	-0.0579873	-0.471865	-0.412402	-0.565412	0.0141018
2023-01-26	-0.210514	-0.15202	-0.233083	-0.116973	-0.213855	0.193632	0.0993725	-0.0965319	-0.268203	-0.959942	-0.0102285
2023-01-27	-0.109397	-0.0376729	-0.0327939	-0.00726561	-0.0917176	-0.287274	0.0653828	1.0295	0.15613	1.36766	0.0127252
2023-01-28	-0.109246	-0.545366	-0.336392	-0.368832	-0.469539	-0.0187717	0.298697	-1.01135	-0.359723	-0.61585	-0.0211192
2023-01-29	0.42456	0.622681	0.416411	0.336962	0.107213	-0.0757799	1.26277	-0.199148	0.821739	-0.995649	-0.0407682
2023-01-30	-0.0520441	-0.00798447	0.0421742	0.102081	0.783288	0.194555	0.00132714	0.302956	1.13985	0.815208	0.045217
2023-01-31	-0.257975	-0.175004	-0.332249	-0.16842	-0.188658	0.155441	-1.20044	-0.285474	0.487121	-0.669429	0.0301166
2023-02-01	0.23505	0.155618	0.209134	0.155146	0.03816	0.046729	-0.013304	0.170833	-1.04607	0.936187	-0.131578
2023-02-02	0.388146	0.183789	0.262935	0.172031	-0.0683735	0.122207	-0.20216	0.043468	-0.508589	-0.568172	0.0197212
2023-02-03	-0.0536404	-0.168917	-0.256481	-0.169217	-0.161062	-0.375418	0	0.0633443	-0.37394	1.29757	-0.00279956
2023-02-04	-0.66989	-0.549122	-0.335114	-0.406891	-0.374578	-0.358456	-0.00547947	0.0649234	0.170895	1.05196	-0.0180644
2023-02-05	0.407829	0.223918	0.170087	0.213205	0.262379	0.251328	-0.154151	0.4154	-0.12833	1.50816	-0.0511318
2023-02-06	-0.239263	0.197031	-0.000985753	0.0568875	0.226711	0.00786098	0.120628	0.207059	0.094987	-2.39829	0.0496211
2023-02-07	-0.000173215	0.132039	0.148822	0.199773	0.065567	0.0795114	0.0169018	-0.580469	0.13417	-0.970013	0.0147406
2023-02-08	-0.0128772	-0.0691531	-0.0283149	-0.00126741	-0.174284	-0.0406063	-0.0112361	-0.039644	0.360414	1.58341	0.0105267
2023-02-09	0.412944	0.249849	0.298846	0.202041	0.55654	0.309692	0.212922	0.281451	-0.236906	-1.21734	0.0122409
2023-02-10	-0.457093	-0.184734	-0.22583	-0.242526	-0.528279	-0.307405	-0.00457667	-0.518535	-0.273781	-0.375218	-0.0179984
2023-02-11	-0.346428	-0.504128	-0.505763	-0.499598	-0.697788	-0.467869	-0.347542	-0.223154	-0.293383	-0.255554	-0.0312937
2023-02-12	0.401903	0.0857715	0.0492585	0.0783841	0.120166	0.0741672	0.0929461	-0.224006	0.319549	-0.509265	-0.0273881
2023-02-13	0.931543	0.294282	0.56544	0.5096	0.829694	0.424319	0.221959	0.540971	-0.345356	0.156369	0.0438689
2023-02-14	-0.691721	0.113463	-0.0122795	-0.0166839	-0.0992806	0.255981	0.00943403	-0.270899	-0.0580017	0.67055	0.0105932
2023-02-15	0.00800594	0.192601	0.0795099	0.0978246	0.0477265	0.00395535	-0.405465	0.144723	0.477868	-0.433613	0.00805555
2023-02-16	0.439878	0.190922	0.237897	0.247821	0.107931	0.145025	-0.0285734	0.283259	0.944484	0.752563	-0.00827538
2023-02-17	-0.390117	0.0506283	-0.259353	-0.0645656	-0.208993	-0.315012	0.0425596	-0.0517634	-0.292243	-0.702434	-0.00988953
2023-02-18	-0.405108	-0.745451	-0.579442	-0.552508	-0.66261	-0.24893	-0.00696867	-0.253185	-0.815913	-0.14984	-0.021478
2023-02-19	0.110285	0.264011	0.236866	0.243982	0.375958	0.0969969	-0.0140847	0.295698	0.355308	0.168744	-0.0577095
2023-02-20	0.258273	0.126023	0.101632	0.122557	0.621221	0.0800847	0.6042	0.667175	0.427353	0.41042	0.0361436
2023-02-21	-0.154855	0.0752261	0.124115	0.0221407	-0.20457	0.0317542	-0.00778214	-0.503026	0.686796	0.0185239	0.0342723
2023-02-22	-0.0534991	-0.0342447	0.0522456	-0.0356961	0.00987015	-0.010242	-0.00784318	-0.253965	-1.05917	-0.586297	0.0240772
2023-02-23	-0.149642	0.00910634	-0.019355	-0.0727145	-0.194782	-0.275141	-0.00394478	-0.159228	-0.158141	-0.14333	0.00458653
2023-02-24	0.0148492	-0.128108	-0.0116177	-0.0244935	0.0384156	0.308343	-0.0199607	0.880154	-0.234897	2.02817	-0.00613658
2023-02-25	-0.435437	-0.509976	-0.454062	-0.452463	-0.546036	-0.34166	-0.287682	0.212091	-0.520634	-1.42988	-0.035555
2023-02-26	0.00583335	0.0332178	0.0123457	-0.090093	-0.22306	-0.305479	0.0160003	-0.990366	-0.194412	-0.607576	-0.032662
2023-02-27	0.25938	0.308553	0.234236	0.299486	0.865185	0.113869	-0.00530505	0.341664	0.753051	0.182803	0.0440058
2023-02-28	-0.18133	-0.0984865	-0.135296	-0.0423443	-0.0476293	0.0315707	-0.00533335	-0.400947	-0.423113	2.28025	0.0190829
2023-03-01	0.112749	0.183149	0.197159	0.129046	-0.0922762	-0.0448604	-0.207228	0.0825699	0.171364	0.845214	0.0770021
2023-03-02	-0.0199285	-0.19043	-0.084052	-0.164948	-0.116011	0.0646697	0.100083	0.00956757	-0.357048	-1.66926	0.00388427
2023-03-03	0.194933	0.245626	0.337371	0.269678	0.393368	0.480319	-0.0302138	0.0529005	0.738884	-1.1062	-0.0083977
2023-03-04	-0.442723	-0.847619	-0.815667	-0.718059	-0.771644	-0.827971	0.0710358	-0.650931	0.150716	-0.757619	-0.0387838
2023-03-05	-0.00554047	0.176167	0.134495	0.0362102	-0.096184	-0.00705298	1.20168	-0.194146	-0.576685	-0.414239	-0.02986
2023-03-06	0.263117	0.264735	0.043698	0.259224	0.831859	0.273155	-0.805789	0.234865	-0.371074	0.133258	0.0330524
2023-03-07	-0.00263385	0.271468	0.267536	0.241703	0.241876	0.186516	-0.00385357	0.413127	0.112932	1.84294	-0.00396295
2023-03-08	0.157115	-0.0101046	0.0395162	-0.00563566	0.240595	0.0758559	-0.0116506	-0.168985	-0.0488263	-1.06071	0.00970984
2023-03-09	0.146716	0.29814	0.282493	0.285023	-0.0857432	0.414262	-0.0357891	0.335162	0.489578	-0.308255	0.0134145
2023-03-10	0.0998677	0.265	0.292008	0.281422	-0.174353	0.0561297	-0.0040568	-0.049443	-0.155852	-0.0324042	-0.00290806
2023-03-11	-0.0649769	-0.271091	0.163649	0.164174	-0.322349	-0.0555672	0.0121214	-0.173198	0.371357	-0.462096	-0.027699
2023-03-12	-0.0806019	-0.0303173	-0.261816	-0.294608	0.0474452	-0.167851	0.0432287	-0.135143	-0.767205	0.127257	-0.0414701
2023-03-13	0.843289	0.524421	0.3137	0.408066	0.430167	0.552335	0.0487902	0.264984	0.639326	0.604224	0.0218688
2023-03-14	-0.259375	0.099148	0.0281346	0.026093	-0.103549	-0.0931696	0.0145457	0.126485	-0.0542887	0.410715	0.0296316
2023-03-15	-0.372401	-0.224107	-0.239716	-0.178154	-0.363286	-0.00920322	-0.0108894	0.0269446	0.233179	-0.672871	0.00854492
2023-03-16	0.806645	-0.253921	-0.305832	-0.300248	-0.427712	-0.543814	0.014493	-0.396053	-0.729065	-0.0452951	-0.0269616
2023-03-17	-0.358245	0.404109	0.286144	0.288843	0.412553	0.18833	0.0559587	0.204974	-0.00891553	0.00545888	0.000121074
2023-03-18	-0.120502	-0.350727	-0.189248	-0.259287	-0.187761	-0.11756	-0.0102565	0.174169	0.129744	0.587916	-0.0287704
2023-03-19	-0.160125	0.0557048	-0.117874	-0.0723296	0.315959	-0.311248	0.0237702	-0.415404	-0.489082	-0.55194	-0.0109637
2023-03-20	-0.0340218	0.170128	0.179924	0.204804	-0.102051	0.180194	-0.374084	0.201407	0.344215	0.0938913	0.0194561
2023-03-21	-0.0661402	-0.215275	-0.0202149	-0.0880479	1.35847	0.75588	0.0145281	-0.130072	-0.568278	0.0995549	0.022938
2023-03-22	0.695799	-0.0783361	0.148748	0.0160459	-0.232393	0.144698	-0.0292704	0.31094	0.67926	1.426	-0.00546901
2023-03-23	-0.84993	-0.320821	-0.125383	-0.246284	-0.426903	-0.600096	0.0340666	-0.258462	0.186624	-1.74615	-0.006276
2023-03-24	-0.155303	0.0701423	-0.00905731	0.0239029	-0.497015	-0.353202	-0.0242143	-0.0927373	-0.224807	-0.492285	-0.00107413
2023-03-25	-0.0652179	-0.663353	-0.500781	-0.588282	0.332076	-0.368166	0	-0.103263	-0.333833	-0.524774	-0.0201739
2023-03-26	-0.189644	0.0363453	0.0552899	-0.0506531	-0.519189	0.0392185	0.0145988	-0.0616003	0.289988	0.206581	-0.0245544
2023-03-27	0.592408	0.27048	0.205579	0.309876	0.917758	0.317827	-0.0294139	0.272392	0.560871	0.921466	0.0375571
2023-03-28	-0.317109	-0.0225345	-0.0282149	-0.0676185	0.147194	0.0558997	0.0148151	-0.232628	-0.269928	-0.0134737	0.0311419
2023-03-29	0.00959951	0.151129	0.090353	0.1602	0.257675	0.390388	1.31783	0.260564	-0.389168	0.364504	-0.0162227
2023-03-30	0.207287	0.0812317	0.0624061	0.0861957	-0.417987	-0.188504	-0.472632	-0.22251	-0.139464	1.17846	-0.0229662
2023-03-31	-0.348287	-0.166129	-0.0609621	-0.158669	-0.331557	0.488918	0.0167018	0.036075	-0.113315	-0.481533	-0.0208209
